# Supplementary material for: Compounding endowment effects when trading draft picks in the Australian Football League
Source: PLoS One. 2024 Mar 14;19(3):e0300546. doi: 10.1371/journal.pone.0300546 (PMC10939225; doi:10.1371/journal.pone.0300546)
Supplement: S1 File — (XLSX) [file pone.0300546.s001.xlsx]

## Sheet: Sheet1
year	pick	team	position	CMVDT	CMV	TU	Moved	Times	Ind	FS	CareerGames	CareerSeasons	CareerSeason	CareerStatus	DTGames	DTSeasons	DTSeason	DTStatus	DT2Games	DTGames2	DTGames3	CareerGames2	CareerGames3	DT2Status	DT3Games	Career3Games	Career3Status	Career4Games	Career4Status	CareerHazard	CareerHazardDT	DTHazard	PlayedforDTin3	CareerBLV	DTBLV	DTBLV2	DTBLV3	CareerBLV2	CareerBLV3	DT2BLV	DT3BLV	Career3BLV	Career4BLV	EditedTimes	ZeroOne	ZeroTwo	ZeroThree	OneTwo	OneThree
2003	1	Western Bulldogs	Forward	3491.86	3909.53	0	0	0	0	0	242	13	2016	R	211	11	2014	A	41	170	148	201	179	A	22	22	A	22	A	1	0	1	1	86	82	67	63	71	67	15	4	4	9	0	1	1	1	0	0
2003	2	Carlton	Forward	3081.93	3081.93	0	0	0	1	0	196	13	2016	R	196	13	2016	R	33	163	141	163	141	A	22	22	A	19	A	1	1	1	1	24	24	23	20	23	20	1	3	3	2	0	1	1	1	0	0
2003	3	Melbourne	Forward	2535.75	2573.1	0	0	0	0	0	161	12	2015	R	155	10	2013	A	19	136	121	142	127	A	15	15	A	16	A	1	0	1	1	27	27	27	27	27	27	0	0	0	0	0	1	1	1	0	0
2003	4	Western Bulldogs	Midfielder	918.74	2619.6	0	0	0	0	0	198	13	2016	R	72	5	2008	A	21	51	32	177	158	A	19	19	A	20	A	1	0	1	1	9	2	2	0	9	7	0	2	2	0	0	1	1	1	0	0
2003	5	Melbourne	Midfielder	1355.71	2158.39	0	0	0	0	0	152	11	2014	D	90	6	2009	A	27	63	47	125	109	A	16	16	A	14	A	1	0	1	1	47	27	18	9	38	29	9	9	9	3	0	1	1	1	0	0
2003	6	Essendon	Forward	426.521	1052.35	1	1	2	0	0	116	11	2014	R	49	4	2007	D	24	25	4	92	71	A	21	21	A	4	D	1	0	1	1	4	0	0	0	4	4	0	0	0	0	2	0	1	0	1	0
2003	7	Geelong	Midfielder	715.023	715.023	0	0	0	0	0	57	6	2009	D	57	6	2009	D	28	29	15	29	15	A	14	14	A	9	A	1	1	1	1	0	0	0	0	0	0	0	0	0	0	0	1	1	1	0	0
2003	8	St Kilda	Defender	778.952	778.952	0	0	0	1	0	75	9	2012	D	75	9	2012	D	15	60	56	60	56	A	4	4	A	8	A	1	1	1	1	0	0	0	0	0	0	0	0	0	0	0	1	1	1	0	0
2003	9	North Melbourne	Defender	37.211	37.211	0	0	0	0	0	7	4	2007	D	7	4	2007	D	3	4	2	4	2	A	2	2	A	2	D	1	1	1	1	0	0	0	0	0	0	0	0	0	0	0	1	1	1	0	0
2003	10	Fremantle	Midfielder	43.3325	43.3325	1	1	1	0	0	8	5	2008	D	8	5	2008	D	4	4	4	4	4	A	0	0	A	1	A	1	1	1	1	0	0	0	0	0	0	0	0	0	0	1	1	0	0	1	1
2003	11	West Coast	Defender	1696.2	1696.2	0	0	0	0	0	111	12	2015	R	111	12	2015	R	10	101	82	101	82	A	19	19	A	19	A	1	1	1	1	7	7	7	6	7	6	0	1	1	0	0	1	1	1	0	0
2003	12	Fremantle	Forward	285.437	285.437	0	0	0	0	0	46	7	2010	D	46	7	2010	D	12	34	24	34	24	A	10	10	A	7	A	1	1	1	1	3	3	3	0	3	0	0	3	3	0	0	1	1	1	0	0
2003	13	Essendon	Midfielder	5011.98	5011.98	0	0	0	0	0	250	14	2017	R	250	14	2017	R	32	218	196	218	196	A	22	22	A	20	A	1	1	1	1	67	67	61	54	61	54	6	7	7	5	0	1	1	1	0	0
2003	14	Adelaide	Forward	14.195	23.0965	0	0	0	0	0	6	4	2007	D	5	2	2005	A	5	0	0	1	0	A	0	1	A	0	D	1	0	1	0	0	0	0	0	0	0	0	0	0	0	0	1	1	1	0	0
2003	15	Port Adelaide	Defender	1797.81	2566.57	0	0	0	0	0	207	13	2016	R	135	9	2012	A	7	128	109	200	181	A	19	19	A	11	A	1	0	1	1	6	6	6	6	6	6	0	0	0	3	0	1	1	1	0	0
2003	16	Sydney	Midfielder	0	0	0	0	0	0	0	0	3	2006	D	0	3	2006	D	0	0	0	0	0	A	0	0	D	0	D	1	1	1	1	0	0	0	0	0	0	0	0	0	0	0	1	1	1	0	0
2003	17	Collingwood	Forward	0	0	0	0	0	0	0	0	2	2005	D	0	2	2005	D	0	0	0	0	0	D	0	0	D	0	D	1	1	1	0	0	0	0	0	0	0	0	0	0	0	0	1	1	1	0	0
2003	18	Brisbane Lions	Ruck	16.3281	16.3281	0	0	0	0	0	3	4	2007	D	3	2	2005	D	3	0	0	0	0	D	0	0	D	0	D	1	0	1	0	0	0	0	0	0	0	0	0	0	0	0	1	1	1	0	0
2003	19	Fremantle	Midfielder	4302.5	4302.5	1	1	1	0	0	258	14	2017	A	258	14	2017	A	17	241	219	241	219	A	22	22	A	22	A	0	0	0	1	77	77	77	77	77	77	0	0	0	0	1	1	0	0	1	1
2003	20	West Coast	Defender	1695.48	1695.48	1	1	4	0	0	151	14	2017	R	151	14	2017	R	24	127	117	127	117	A	10	10	A	0	A	1	1	1	1	4	4	4	4	4	4	0	0	0	0	3	0	0	1	0	1
2003	21	Richmond	Midfielder	0	0	0	0	0	0	0	0	2	2005	D	0	2	2005	D	0	0	0	0	0	D	0	0	D	0	D	1	1	1	0	0	0	0	0	0	0	0	0	0	0	0	1	1	1	0	0
2003	22	Geelong	Midfielder	48.9138	81.3203	0	0	0	0	0	12	3	2006	D	7	2	2005	D	7	0	0	5	0	D	0	5	D	0	D	1	0	1	0	0	0	0	0	0	0	0	0	0	0	0	1	1	1	0	0
2003	23	Brisbane Lions	Midfielder	396.66	396.66	1	1	1	0	0	34	5	2008	D	34	5	2008	D	6	28	9	28	9	A	19	19	A	7	A	1	1	1	1	0	0	0	0	0	0	0	0	0	0	1	1	0	0	1	1
2003	24	North Melbourne	Forward	27.3924	77.5732	0	0	0	0	0	13	5	2008	D	6	3	2006	D	3	3	0	10	7	A	3	3	D	4	A	1	0	1	1	0	0	0	0	0	0	0	0	0	0	0	1	1	1	0	0
2003	25	Hawthorn	Forward	153.56	153.56	0	0	0	1	0	18	3	2006	D	18	3	2006	D	14	4	0	4	0	A	4	4	D	0	D	1	1	1	1	0	0	0	0	0	0	0	0	0	0	0	1	1	1	0	0
2003	26	West Coast	Midfielder	14.8824	68.5651	0	0	0	0	0	6	4	2007	D	2	2	2005	A	2	0	0	4	0	A	0	4	A	0	D	1	0	1	0	0	0	0	0	0	0	0	0	0	0	0	1	1	1	0	0
2003	27	Fremantle	Forward	100.673	100.673	0	0	0	0	0	13	6	2009	D	13	6	2009	D	0	13	12	13	12	A	1	1	A	4	A	1	1	1	1	2	2	2	2	2	2	0	0	0	2	0	1	1	1	0	0
2003	28	Essendon	Defender	672.01	774.559	0	0	0	0	0	51	7	2010	D	43	6	2009	A	2	41	34	49	42	A	7	7	A	11	A	1	0	1	1	3	3	3	3	3	3	0	0	0	2	0	1	1	1	0	0
2003	29	Sydney	Midfielder	130.466	130.466	1	1	1	0	0	17	6	2009	R	17	6	2009	R	0	17	15	17	15	A	2	2	A	14	A	1	1	1	1	0	0	0	0	0	0	0	0	0	0	1	1	0	0	1	1
2003	30	Port Adelaide	Midfielder	233.694	1049.46	0	0	0	0	0	76	9	2012	D	19	4	2007	A	1	18	6	75	63	A	12	12	A	6	A	1	0	1	1	0	0	0	0	0	0	0	0	0	0	0	1	1	1	0	0
2003	31	Adelaide	Defender	0	0	0	1	1	0	0	0	2	2005	D	0	2	2005	D	0	0	0	0	0	D	0	0	D	0	D	1	1	1	0	0	0	0	0	0	0	0	0	0	0	1	1	0	0	1	1
2003	32	Collingwood	Midfielder	0	0	0	0	0	0	1	0	2	2005	D	0	2	2005	D	0	0	0	0	0	D	0	0	D	0	D	1	1	1	0	0	0	0	0	0	0	0	0	0	0	0	1	1	1	0	0
2003	33	Brisbane Lions	Defender	3619.3	3696.83	0	0	0	0	0	212	13	2016	R	205	12	2015	D	24	181	173	188	180	A	8	8	A	22	A	1	0	1	1	8	8	6	6	6	6	2	0	0	2	0	1	1	1	0	0
2003	34	Port Adelaide	Defender	0	0	1	1	1	0	0	0	2	2005	D	0	2	2005	D	0	0	0	0	0	D	0	0	D	0	AD	1	1	1	0	0	0	0	0	0	0	0	0	0	0	1	1	0	0	1	1
2003	35	Collingwood	Ruck	4.8963	4.8963	1	1	1	0	0	1	3	2006	D	1	3	2006	D	1	0	0	0	0	A	0	0	D	0	AD	1	1	1	1	0	0	0	0	0	0	0	0	0	0	1	1	0	0	1	1
2003	36	Melbourne	Defender	346.743	531.019	0	0	0	0	1	46	7	2010	D	31	5	2008	D	4	27	18	42	33	A	9	9	A	8	A	1	0	1	1	1	1	1	1	1	1	0	0	0	0	0	1	1	1	0	0
2003	37	Richmond	Midfielder	68.4188	68.4188	0	0	0	0	1	11	3	2006	D	11	3	2006	D	9	2	0	2	0	A	2	2	D	0	AD	1	1	1	1	0	0	0	0	0	0	0	0	0	0	0	1	1	1	0	0
2003	38	Geelong	Ruck	468.726	468.726	0	0	0	0	1	90	8	2011	R	90	8	2011	R	3	87	79	87	79	A	8	8	A	20	A	1	1	1	1	2	2	2	2	2	2	0	0	0	2	0	1	1	1	0	0
2003	40	North Melbourne	Forward	339.389	339.389	0	0	0	1	0	37	5	2008	D	37	5	2008	D	20	17	10	17	10	A	7	7	A	9	A	1	1	1	1	0	0	0	0	0	0	0	0	0	0	0	1	1	1	0	0
2003	41	Hawthorn	Defender	90.0397	938.764	0	0	0	0	0	149	14	2017	R	14	5	2008	D	2	12	0	147	135	A	12	12	A	0	A	1	0	1	1	0	0	0	0	0	0	0	0	0	0	0	1	1	1	0	0
2003	42	Geelong	Defender	5.44544	5.44544	0	1	1	0	0	2	4	2007	D	2	4	2007	D	0	2	0	2	0	A	2	2	A	0	D	1	1	1	1	0	0	0	0	0	0	0	0	0	0	1	1	0	0	1	1
2003	43	Fremantle	Midfielder	901.237	1413.65	0	0	0	0	1	110	9	2012	D	72	6	2009	A	9	63	46	101	84	A	17	17	A	10	A	1	0	1	1	12	12	12	2	12	2	0	10	10	0	0	1	1	1	0	0
2003	44	Essendon	Midfielder	1534.45	1534.45	0	0	0	0	0	113	9	2012	D	113	9	2012	D	21	92	75	92	75	A	17	17	A	11	A	1	1	1	1	0	0	0	0	0	0	0	0	0	0	0	1	1	1	0	0
2003	46	Port Adelaide	Defender	1034.3	1034.3	0	0	0	0	0	98	8	2011	R	98	8	2011	R	13	85	69	85	69	A	16	16	A	22	A	1	1	1	1	1	1	1	1	1	1	0	0	0	1	0	1	1	1	0	0
2003	47	Sydney	Ruck	0	0	0	0	0	0	0	0	3	2006	D	0	3	2006	D	0	0	0	0	0	A	0	0	D	0	AD	1	1	1	1	0	0	0	0	0	0	0	0	0	0	0	1	1	1	0	0
2003	48	Collingwood	Defender	2847.16	4801.86	0	0	0	0	1	239	14	2017	A	155	10	2013	A	6	149	128	233	212	A	21	21	A	22	A	0	0	1	1	34	32	32	26	34	28	0	6	6	7	0	1	1	1	0	0
2003	49	Brisbane Lions	Defender	17.5956	1007.86	0	0	0	0	0	112	12	2015	R	3	2	2005	D	3	0	0	109	101	D	0	8	A	6	A	1	0	1	0	0	0	0	0	0	0	0	0	0	0	0	1	1	1	0	0
2003	50	Western Bulldogs	Midfielder	0	0	0	0	0	0	0	0	2	2005	D	0	2	2005	D	0	0	0	0	0	D	0	0	D	0	AD	1	1	1	0	0	0	0	0	0	0	0	0	0	0	0	1	1	1	0	0
2003	53	Richmond	Midfielder	2202.04	2202.04	0	0	0	0	0	155	11	2014	R	155	11	2014	R	16	139	134	139	134	A	5	5	A	15	A	1	1	1	1	17	17	17	17	17	17	0	0	0	0	0	1	1	1	0	0
2003	55	St Kilda	Defender	3201.97	3201.97	0	0	0	0	0	215	13	2016	R	215	13	2016	R	27	188	166	188	166	A	22	22	A	20	A	1	1	1	1	6	6	6	4	6	4	0	2	2	0	0	1	1	1	0	0
2003	56	North Melbourne	Defender	53.3238	53.3238	0	0	0	0	0	6	3	2006	D	6	3	2006	D	4	2	0	2	0	A	2	2	D	0	AD	1	1	1	1	0	0	0	0	0	0	0	0	0	0	0	1	1	1	0	0
2003	58	Adelaide	Ruck	365.007	1136.09	0	0	0	0	0	158	11	2014	R	54	4	2007	A	33	21	21	125	125	A	0	0	A	21	A	1	0	1	1	2	0	0	0	2	2	0	0	0	0	0	1	1	1	0	0
2003	59	Sydney	Forward	0	0	0	0	0	0	0	0	4	2007	D	0	4	2007	D	0	0	0	0	0	A	0	0	A	0	D	1	1	1	1	0	0	0	0	0	0	0	0	0	0	0	1	1	1	0	0
2003	60	Collingwood	Midfielder	248.423	248.423	0	0	0	0	0	26	3	2006	D	26	3	2006	D	24	2	0	2	0	A	2	2	D	0	AD	1	1	1	1	0	0	0	0	0	0	0	0	0	0	0	1	1	1	0	0
2003	61	Brisbane Lions	Midfielder	1598.29	3172.77	0	0	0	0	0	213	14	2017	A	109	7	2010	D	4	105	87	209	191	A	18	18	A	22	A	0	0	1	1	23	14	14	12	23	21	0	2	2	2	0	1	1	1	0	0
2003	70	Richmond	Midfielder	374.128	374.128	0	0	0	0	0	35	4	2007	D	35	4	2007	D	27	8	1	8	1	A	7	7	A	1	D	1	1	1	1	0	0	0	0	0	0	0	0	0	0	0	1	1	1	0	0
2003	72	Carlton	Ruck	384.064	384.064	0	0	0	0	0	46	3	2006	R	46	3	2006	R	33	13	0	13	0	A	13	13	R	0	AR	1	1	1	1	0	0	0	0	0	0	0	0	0	0	0	1	1	1	0	0
2004	1	Richmond	Forward	4789.81	4834.67	0	0	0	0	0	244	13	2017	A	240	12	2016	A	43	197	178	201	182	A	19	19	A	22	A	0	0	1	1	75	75	73	68	73	68	2	5	5	8	0	1	1	1	0	0
2004	2	Hawthorn	Forward	2391.6	2391.6	0	0	0	0	0	234	13	2017	A	234	13	2017	A	36	198	178	198	178	A	20	20	A	22	A	0	0	0	1	56	56	56	54	56	54	0	2	2	7	0	1	1	1	0	0
2004	3	Western Bulldogs	Midfielder	3883.75	4484.17	0	0	0	0	0	228	13	2017	A	191	10	2014	A	39	152	142	189	179	A	10	10	A	21	A	0	0	1	1	72	64	58	58	66	66	6	0	0	10	0	1	1	1	0	0
2004	4	Richmond	Defender	1240.75	1365.15	0	0	0	1	0	124	9	2013	D	108	6	2010	A	33	75	55	91	71	A	20	20	A	22	A	1	0	1	1	9	9	8	6	8	6	1	2	2	1	0	1	1	1	0	0
2004	5	Hawthorn	Forward	2017.01	3370.15	0	0	0	1	0	248	13	2017	A	168	9	2013	A	34	134	114	214	194	A	20	20	A	22	A	0	0	1	1	151	82	76	71	145	140	6	5	5	20	0	1	1	1	0	0
2004	6	Western Bulldogs	Forward	629.061	629.061	0	0	0	0	0	82	10	2014	R	82	10	2014	R	0	82	69	82	69	A	13	13	A	6	A	1	1	1	1	0	0	0	0	0	0	0	0	0	0	0	1	1	1	0	0
2004	7	Hawthorn	Midfielder	4189.3	4476.15	1	1	1	0	0	260	13	2017	A	241	12	2016	A	39	202	180	221	199	A	22	22	A	17	A	0	0	1	1	71	69	67	59	69	61	2	8	8	9	1	1	0	0	1	1
2004	8	Adelaide	Ruck	3.71828	27.9805	0	0	0	0	0	6	6	2010	D	2	3	2007	A	0	2	0	6	4	A	2	2	A	0	A	1	0	1	1	0	0	0	0	0	0	0	0	0	0	0	1	1	1	0	0
2004	9	Carlton	Defender	1165.27	1262.77	0	0	0	0	0	123	9	2013	D	114	8	2012	A	11	103	85	112	94	A	18	18	A	21	A	1	0	1	1	1	1	1	1	1	1	0	0	0	0	0	1	1	1	0	0
2004	10	Collingwood	Forward	274.249	274.249	1	1	2	1	0	26	4	2008	D	26	4	2008	D	23	3	2	3	2	A	1	1	A	2	D	1	1	1	1	0	0	0	0	0	0	0	0	0	0	2	0	1	0	1	0
2004	11	Port Adelaide	Midfielder	228.621	277.139	1	1	1	0	0	32	6	2010	D	28	4	2008	A	15	13	7	17	11	A	6	6	A	7	A	1	0	1	1	0	0	0	0	0	0	0	0	0	0	1	1	0	0	1	1
2004	12	Richmond	Midfielder	120.937	201.81	1	1	4	0	0	26	7	2011	R	17	4	2008	D	14	3	0	12	9	A	3	3	A	0	D	1	0	1	1	0	0	0	0	0	0	0	0	0	0	3	0	0	1	0	1
2004	13	Melbourne	Forward	1314.85	1314.85	0	0	0	0	0	100	8	2012	D	100	8	2012	D	12	88	69	88	69	A	19	19	A	15	A	1	1	1	1	7	7	7	4	7	4	0	3	3	1	0	1	1	1	0	0
2004	14	Essendon	Forward	1622.98	2257.83	0	0	0	0	0	204	13	2017	R	148	8	2012	A	33	115	95	171	151	A	20	20	A	19	A	1	0	1	1	14	12	12	12	14	14	0	0	0	5	0	1	1	1	0	0
2004	15	Melbourne	Defender	2325.11	2524.54	1	1	1	0	0	182	13	2017	A	165	12	2016	A	11	154	142	171	159	A	12	12	A	16	A	0	0	1	1	6	6	6	6	6	6	0	0	0	0	1	1	0	0	1	1
2004	16	Richmond	Forward	438.886	468.786	0	1	1	0	0	66	8	2012	D	61	5	2009	D	17	44	26	49	31	A	18	18	A	18	A	1	0	1	1	0	0	0	0	0	0	0	0	0	0	1	1	0	0	1	1
2004	17	St Kilda	Forward	686.728	733.728	0	0	0	0	0	84	8	2012	R	79	7	2011	R	17	62	56	67	61	A	6	6	A	9	A	1	0	1	1	0	0	0	0	0	0	0	0	0	0	0	1	1	1	0	0
2004	18	Brisbane Lions	Ruck	75.137	726.116	0	0	0	0	0	86	12	2016	R	16	3	2007	A	8	8	0	78	70	A	8	8	A	13	A	1	0	1	1	0	0	0	0	0	0	0	0	0	0	0	1	1	1	0	0
2004	19	Port Adelaide	Forward	13.4622	13.4622	0	0	0	0	0	3	4	2008	D	3	4	2008	D	3	0	0	0	0	A	0	0	A	0	D	1	1	1	1	0	0	0	0	0	0	0	0	0	0	0	1	1	1	0	0
2004	20	Richmond	Midfielder	556.913	761.465	0	0	0	0	0	76	8	2012	D	56	6	2010	D	17	39	31	59	51	A	8	8	A	6	A	1	0	1	1	5	5	0	0	0	0	5	0	0	0	0	1	1	1	0	0
2004	21	Hawthorn	Defender	678.247	862.338	0	0	0	0	0	106	10	2014	R	88	8	2012	A	8	80	76	98	94	A	4	4	A	17	A	1	0	1	1	0	0	0	0	0	0	0	0	0	0	0	1	1	1	0	0
2004	22	Western Bulldogs	Defender	0	0	0	0	0	0	0	0	2	2006	D	0	2	2006	D	0	0	0	0	0	D	0	0	D	0	AD	1	1	1	0	0	0	0	0	0	0	0	0	0	0	0	1	1	1	0	0
2004	23	Collingwood	Forward	48.1109	48.1109	0	0	0	0	0	13	6	2010	R	13	6	2010	R	10	3	1	3	1	A	2	2	A	1	A	1	1	1	1	0	0	0	0	0	0	0	0	0	0	0	1	1	1	0	0
2004	24	Adelaide	Defender	2681.71	2681.71	0	0	0	0	0	195	12	2016	R	195	12	2016	R	27	168	146	168	146	A	22	22	A	22	A	1	1	1	1	17	17	17	17	17	17	0	0	0	6	0	1	1	1	0	0
2004	25	Carlton	Defender	94.6067	94.6067	0	0	0	0	0	11	5	2009	D	11	5	2009	D	0	11	7	11	7	A	4	4	A	4	A	1	1	1	1	0	0	0	0	0	0	0	0	0	0	0	1	1	1	0	0
2004	26	Hawthorn	Forward	5.42371	5.42371	0	1	1	0	0	1	3	2007	D	1	3	2007	D	0	1	0	1	0	A	1	1	D	0	AD	1	1	1	1	0	0	0	0	0	0	0	0	0	0	1	1	0	0	1	1
2004	27	Brisbane Lions	Defender	0	0	1	1	2	0	0	0	5	2009	D	0	5	2009	D	0	0	0	0	0	A	0	0	A	0	A	1	1	1	1	0	0	0	0	0	0	0	0	0	0	2	0	1	0	1	0
2004	28	Adelaide	Defender	0	0	0	1	1	0	0	0	2	2006	D	0	2	2006	D	0	0	0	0	0	D	0	0	AD	0	AD	1	1	1	0	0	0	0	0	0	0	0	0	0	0	1	1	0	0	1	1
2004	29	West Coast	Midfielder	2542.99	3001.99	1	1	1	0	0	194	13	2017	A	160	11	2015	A	16	144	124	178	158	A	20	20	A	8	A	0	0	1	1	14	14	14	10	14	10	0	4	4	0	1	1	0	0	1	1
2004	30	Essendon	Defender	17.0894	17.0894	0	0	0	0	0	5	4	2008	D	5	4	2008	D	5	0	0	0	0	A	0	0	A	0	D	1	1	1	1	0	0	0	0	0	0	0	0	0	0	0	1	1	1	0	0
2004	31	Sydney	Forward	743.015	743.015	0	0	0	0	0	64	8	2012	D	64	8	2012	D	7	57	55	57	55	A	2	2	A	21	A	1	1	1	1	5	5	5	5	5	5	0	0	0	5	0	1	1	1	0	0
2004	32	Geelong	Midfielder	360.739	908.668	0	0	0	0	0	59	8	2012	D	24	4	2008	A	8	16	11	51	46	A	5	5	A	11	A	1	0	1	1	1	0	0	0	1	1	0	0	0	0	0	1	1	1	0	0
2004	34	Port Adelaide	Midfielder	25.7868	25.7868	0	1	1	0	0	4	2	2006	D	4	2	2006	D	4	0	0	0	0	D	0	0	AD	0	AD	1	1	1	0	0	0	0	0	0	0	0	0	0	0	1	1	0	0	1	1
2004	35	Port Adelaide	Ruck	16.7995	16.7995	0	0	0	0	0	11	4	2008	D	11	4	2008	D	3	8	5	8	5	A	3	3	A	5	D	1	1	1	1	0	0	0	0	0	0	0	0	0	0	0	1	1	1	0	0
2004	36	Richmond	Forward	947.909	985.805	0	0	0	0	0	112	11	2015	R	105	9	2013	D	2	103	89	110	96	A	14	14	A	16	A	1	0	1	1	0	0	0	0	0	0	0	0	0	0	0	1	1	1	0	0
2004	37	West Coast	Forward	2180.52	2180.52	1	1	2	0	0	184	13	2017	A	184	13	2017	A	5	179	162	179	162	A	17	17	A	11	A	0	0	0	1	34	34	33	33	33	33	1	0	0	2	2	0	1	0	1	0
2004	38	Western Bulldogs	Defender	25.1403	25.1403	0	0	0	0	0	4	3	2007	D	4	3	2007	D	4	0	0	0	0	A	0	0	D	0	AD	1	1	1	1	0	0	0	0	0	0	0	0	0	0	0	1	1	1	0	0
2004	39	Collingwood	Forward	3404.02	3538.06	0	0	0	0	1	237	13	2017	R	227	12	2016	A	30	197	175	207	185	A	22	22	A	21	A	1	0	1	1	48	48	47	44	47	44	1	3	3	5	0	1	1	1	0	0
2004	40	Adelaide	Ruck	432.041	1211.11	0	0	0	0	0	151	13	2017	R	74	7	2011	A	8	66	60	143	137	A	6	6	A	15	A	1	0	1	1	6	1	1	1	6	6	0	0	0	0	0	1	1	1	0	0
2004	41	Carlton	Midfielder	206.261	206.261	0	0	0	0	1	23	4	2008	D	23	4	2008	D	12	11	0	11	0	A	11	11	A	0	D	1	1	1	1	2	2	0	0	0	0	2	0	0	0	0	1	1	1	0	0
2004	42	North Melbourne	Defender	303.327	303.327	0	0	0	0	1	24	6	2010	R	24	5	2009	D	6	18	2	18	2	A	16	16	A	2	A	1	0	1	1	0	0	0	0	0	0	0	0	0	0	0	1	1	1	0	0
2004	43	Melbourne	Forward	252.817	252.817	1	1	2	0	0	28	7	2011	D	28	7	2011	D	0	28	18	28	18	A	10	10	A	6	A	1	1	1	1	0	0	0	0	0	0	0	0	0	0	2	0	1	0	1	0
2004	44	West Coast	Forward	127.964	886.459	0	0	0	0	1	80	9	2013	R	12	3	2007	A	4	8	0	76	68	A	8	8	A	17	A	1	0	1	1	1	0	0	0	1	1	0	0	0	0	0	1	1	1	0	0
2004	45	Brisbane Lions	Midfielder	1583.89	1870.04	0	1	3	0	0	136	8	2012	D	112	6	2010	A	41	71	57	95	81	A	14	14	A	18	A	1	0	1	1	6	6	2	2	2	2	4	0	0	0	3	0	0	1	0	1
2004	46	Essendon	Defender	705.339	705.339	0	0	0	0	0	95	8	2012	D	95	8	2012	D	12	83	63	83	63	A	20	20	A	20	A	1	1	1	1	0	0	0	0	0	0	0	0	0	0	0	1	1	1	0	0
2004	48	Geelong	Forward	211.186	215.758	0	0	0	0	1	30	7	2011	D	28	4	2008	R	10	18	0	20	2	A	18	18	A	0	R	1	0	1	1	0	0	0	0	0	0	0	0	0	0	0	1	1	1	0	0
2004	50	Brisbane Lions	Defender	32.8549	132.877	0	0	0	0	0	25	4	2008	D	5	2	2006	D	5	0	0	20	0	D	0	20	A	0	D	1	0	1	0	0	0	0	0	0	0	0	0	0	0	0	1	1	1	0	0
2004	51	Port Adelaide	Midfielder	25.4958	25.4958	0	0	0	0	0	4	2	2006	D	4	2	2006	D	4	0	0	0	0	D	0	0	AD	0	AD	1	1	1	0	0	0	0	0	0	0	0	0	0	0	0	1	1	1	0	0
2004	52	Richmond	Forward	0	0	0	0	0	0	0	0	2	2006	D	0	2	2006	D	0	0	0	0	0	D	0	0	AD	0	AD	1	1	1	0	0	0	0	0	0	0	0	0	0	0	0	1	1	1	0	0
2004	53	Hawthorn	Ruck	382.017	382.017	0	0	0	0	0	83	6	2010	D	83	6	2010	D	24	59	37	59	37	A	22	22	A	18	A	1	1	1	1	0	0	0	0	0	0	0	0	0	0	0	1	1	1	0	0
2004	54	Western Bulldogs	Defender	122.514	122.514	0	0	0	0	0	19	6	2010	D	19	6	2010	D	0	19	14	19	14	A	5	5	A	9	A	1	1	1	1	0	0	0	0	0	0	0	0	0	0	0	1	1	1	0	0
2004	55	Collingwood	Defender	42.3351	42.3351	0	0	0	0	0	4	2	2006	D	4	2	2006	D	4	0	0	0	0	D	0	0	AD	0	AD	1	1	1	0	0	0	0	0	0	0	0	0	0	0	0	1	1	1	0	0
2004	56	Adelaide	Forward	1345.78	1408.7	0	0	0	0	0	98	11	2015	R	92	8	2012	A	12	80	59	86	65	A	21	21	A	15	A	1	0	1	1	9	9	9	9	9	9	0	0	0	4	0	1	1	1	0	0
2004	57	West Coast	Forward	0	0	1	1	1	0	0	0	2	2006	D	0	2	2006	D	0	0	0	0	0	D	0	0	AD	0	AD	1	1	1	0	0	0	0	0	0	0	0	0	0	0	1	1	0	0	1	1
2004	58	North Melbourne	Ruck	30.8715	111.658	0	0	0	0	0	20	7	2011	R	3	3	2007	A	2	1	0	18	17	A	1	1	A	6	A	1	0	1	1	0	0	0	0	0	0	0	0	0	0	0	1	1	1	0	0
2004	59	Fremantle	Forward	0	0	0	0	0	0	0	0	3	2007	D	0	3	2007	D	0	0	0	0	0	A	0	0	D	0	AD	1	1	1	1	0	0	0	0	0	0	0	0	0	0	0	1	1	1	0	0
2004	62	Geelong	Defender	412.912	412.912	0	0	0	0	0	57	5	2009	D	57	5	2009	D	35	22	0	22	0	A	22	22	A	0	A	1	1	1	1	2	2	1	0	1	0	1	1	1	0	0	1	1	1	0	0
2004	63	St Kilda	Defender	1458.31	1814.14	0	0	0	0	0	143	12	2016	D	117	10	2014	A	3	114	106	140	132	A	8	8	A	10	A	1	0	1	1	3	3	3	2	3	2	0	1	1	0	0	1	1	1	0	0
2004	64	Brisbane Lions	Forward	0	0	0	0	0	0	0	0	2	2006	D	0	2	2006	D	0	0	0	0	0	D	0	0	AD	0	AD	1	1	1	0	0	0	0	0	0	0	0	0	0	0	0	1	1	1	0	0
2004	67	Fremantle	Midfielder	0	0	1	1	1	0	0	0	2	2006	D	0	2	2006	D	0	0	0	0	0	D	0	0	AD	0	AD	1	1	1	0	0	0	0	0	0	0	0	0	0	0	1	1	0	0	1	1
2004	73	Carlton	Ruck	231.346	542.317	0	0	0	0	0	42	5	2009	D	16	2	2006	A	16	0	0	26	16	A	0	10	A	15	A	1	0	1	0	1	0	0	0	1	1	0	0	0	1	0	1	1	1	0	0
2005	1	Carlton	Midfielder	4441.26	4441.26	0	0	0	0	0	230	12	2017	A	230	12	2017	A	35	195	173	195	173	A	22	22	A	22	A	0	0	0	1	104	104	102	91	102	91	2	11	11	15	0	1	1	1	0	0
2005	2	Collingwood	Midfielder	2134.56	2925.38	0	0	0	0	0	200	12	2017	A	139	8	2013	A	37	102	82	163	143	A	20	20	A	19	A	0	0	1	1	23	21	17	17	19	19	4	0	0	0	0	1	1	1	0	0
2005	3	Hawthorn	Defender	868.839	1260.33	0	0	0	0	0	111	11	2016	R	80	8	2013	A	13	67	46	98	77	A	21	21	A	11	A	1	0	1	1	1	1	1	0	1	0	0	1	1	0	0	1	1	1	0	0
2005	4	Carlton	Forward	113.263	1950.61	0	0	0	0	0	196	12	2017	A	22	2	2007	A	22	0	0	174	167	A	0	7	A	16	A	0	0	1	0	69	0	0	0	69	69	0	0	0	0	0	1	1	1	0	0
2005	5	Collingwood	Midfielder	4389.54	4389.54	0	0	0	0	0	235	12	2017	A	235	12	2017	A	29	206	185	206	185	A	21	21	A	20	A	0	0	0	1	165	165	164	157	164	157	1	7	7	13	0	1	1	1	0	0
2005	6	Hawthorn	Defender	129.44	129.44	0	0	0	0	0	16	5	2010	D	16	5	2010	D	3	13	13	13	13	A	0	0	A	13	A	1	1	1	1	0	0	0	0	0	0	0	0	0	0	0	1	1	1	0	0
2005	7	Essendon	Ruck	1740.98	2204	0	0	0	1	0	207	12	2017	A	168	9	2014	A	30	138	116	177	155	A	22	22	A	21	A	0	0	1	1	19	13	13	13	19	19	0	0	0	5	0	1	1	1	0	0
2005	8	Richmond	Midfielder	61.381	61.381	0	0	0	1	0	13	6	2011	D	13	4	2009	D	7	6	4	6	4	A	2	2	A	4	D	1	0	1	1	0	0	0	0	0	0	0	0	0	0	0	1	1	1	0	0
2005	9	Brisbane Lions	Forward	962.252	1182.69	0	0	0	0	0	104	11	2016	D	80	6	2011	A	10	70	58	94	82	A	12	12	A	22	A	1	0	1	1	12	12	12	12	12	12	0	0	0	8	0	1	1	1	0	0
2005	10	Fremantle	Defender	178.092	178.092	0	0	0	0	0	22	6	2011	D	22	4	2009	A	8	14	5	14	5	A	9	9	A	5	A	1	0	1	1	0	0	0	0	0	0	0	0	0	0	0	1	1	1	0	0
2005	11	Western Bulldogs	Midfielder	1738.53	2634.24	0	0	0	0	0	172	12	2017	A	122	9	2014	A	25	97	93	147	143	A	4	4	A	17	A	0	0	1	1	34	16	15	15	33	33	1	0	0	11	0	1	1	1	0	0
2005	12	Melbourne	Midfielder	4019.93	4019.93	0	0	0	0	0	237	12	2017	A	237	12	2017	A	27	210	189	210	189	A	21	21	A	20	A	0	0	0	1	74	74	67	67	67	67	7	0	0	4	0	1	1	1	0	0
2005	13	West Coast	Defender	3610.54	3610.54	1	1	1	0	0	210	12	2017	A	210	12	2017	A	28	182	176	182	176	A	6	6	A	22	A	0	0	0	1	20	20	19	19	19	19	1	0	0	5	1	1	0	0	1	1
2005	14	Hawthorn	Defender	3512.84	3512.84	1	1	1	0	0	222	12	2017	A	222	12	2017	A	38	184	162	184	162	A	22	22	A	19	A	0	0	0	1	22	22	20	20	20	20	2	0	0	0	1	1	0	0	1	1
2005	15	Geelong	Defender	1399.11	1983.77	0	0	0	1	0	168	12	2017	A	121	9	2014	A	18	103	90	150	137	A	13	13	A	19	A	0	0	1	1	6	6	6	6	6	6	0	0	0	0	0	1	1	1	0	0
2005	16	Adelaide	Midfielder	3499.07	3499.07	0	0	0	0	0	207	12	2017	A	207	12	2017	A	15	192	171	192	171	A	21	21	A	17	A	0	0	0	1	17	17	17	17	17	17	0	0	0	3	0	1	1	1	0	0
2005	17	Adelaide	Midfielder	0	211.316	1	1	1	0	0	23	8	2013	D	0	2	2007	D	0	0	0	23	16	D	0	7	A	0	D	1	0	1	0	1	0	0	0	1	1	0	0	0	0	1	1	0	0	1	1
2005	18	Hawthorn	Ruck	238.195	238.195	1	1	2	0	0	37	8	2013	R	37	8	2013	R	4	33	33	33	33	A	0	0	A	2	A	1	1	1	1	0	0	0	0	0	0	0	0	0	0	2	0	1	0	1	0
2005	19	Essendon	Defender	1771.13	1771.13	1	1	1	1	0	131	11	2016	D	131	11	2016	D	6	125	121	125	121	A	4	4	A	19	A	1	1	1	1	0	0	0	0	0	0	0	0	0	0	1	1	0	0	1	1
2005	20	Carlton	Defender	730.987	730.987	0	0	0	0	0	68	7	2012	D	68	7	2012	D	12	56	44	56	44	A	12	12	A	20	A	1	1	1	1	0	0	0	0	0	0	0	0	0	0	0	1	1	1	0	0
2005	21	Collingwood	Forward	38.3139	1036.65	0	0	0	0	0	88	11	2016	D	5	4	2009	D	2	3	1	86	84	A	2	2	A	1	D	1	0	1	1	0	0	0	0	0	0	0	0	0	0	0	1	1	1	0	0
2005	22	Hawthorn	Midfielder	148.411	148.411	0	0	0	0	0	13	5	2010	D	13	5	2010	D	0	13	13	13	13	A	0	0	A	8	A	1	1	1	1	0	0	0	0	0	0	0	0	0	0	0	1	1	1	0	0
2005	23	Collingwood	Midfielder	96.5589	96.5589	1	1	1	0	0	12	5	2010	D	12	5	2010	D	3	9	2	9	2	A	7	7	A	2	A	1	1	1	1	0	0	0	0	0	0	0	0	0	0	1	1	0	0	1	1
2005	24	Richmond	Forward	54.2778	54.2778	0	0	0	0	0	16	4	2009	D	16	4	2009	D	10	6	0	6	0	A	6	6	A	0	D	1	1	1	1	0	0	0	0	0	0	0	0	0	0	0	1	1	1	0	0
2005	25	Brisbane Lions	Defender	80.4788	80.4788	0	0	0	0	0	16	3	2008	D	16	3	2008	D	15	1	0	1	0	A	1	1	D	0	AD	1	1	1	1	0	0	0	0	0	0	0	0	0	0	0	1	1	1	0	0
2005	26	Fremantle	Defender	2276.46	2276.46	0	0	0	0	0	169	12	2017	R	169	12	2017	R	1	168	149	168	149	A	19	19	A	22	A	1	1	1	1	5	5	5	5	5	5	0	0	0	0	0	1	1	1	0	0
2005	27	Western Bulldogs	Forward	661.229	681.263	0	0	0	0	0	90	10	2015	R	85	8	2013	D	13	72	55	77	60	A	17	17	A	12	A	1	0	1	1	1	1	1	1	1	1	0	0	0	1	0	1	1	1	0	0
2005	28	North Melbourne	Defender	73.2366	73.2366	1	1	2	0	0	10	4	2009	D	10	4	2009	D	2	8	1	8	1	A	7	7	A	1	D	1	1	1	1	0	0	0	0	0	0	0	0	0	0	2	0	1	0	1	0
2005	29	West Coast	Forward	365.122	377.659	0	1	1	0	0	48	7	2012	D	46	5	2010	A	1	45	27	47	29	A	18	18	A	17	A	1	0	1	1	2	2	2	0	2	0	0	2	2	0	1	1	0	0	1	1
2005	30	Port Adelaide	Midfielder	157.86	557.52	0	0	0	0	0	55	8	2013	D	20	4	2009	D	4	16	5	51	40	A	11	11	A	5	D	1	0	1	1	2	0	0	0	2	2	0	0	0	0	0	1	1	1	0	0
2005	31	Geelong	Forward	367.825	488.732	0	0	0	0	0	66	11	2016	R	50	8	2013	A	0	50	44	66	60	A	6	6	A	1	A	1	0	1	1	0	0	0	0	0	0	0	0	0	0	0	1	1	1	0	0
2005	32	Adelaide	Defender	2027.66	3556.88	0	0	0	0	0	206	12	2017	A	123	8	2013	A	10	113	93	196	176	A	20	20	A	22	A	0	0	1	1	56	30	30	22	56	48	0	8	8	13	0	1	1	1	0	0
2005	33	St Kilda	Defender	2530.07	2530.07	0	0	0	0	0	186	12	2017	A	186	12	2017	A	20	166	150	166	150	A	16	16	A	19	A	0	0	0	1	10	10	10	10	10	10	0	0	0	1	0	1	1	1	0	0
2005	34	West Coast	Defender	296.302	530.935	0	0	0	0	0	50	11	2016	D	26	5	2010	D	0	26	19	50	43	A	7	7	A	11	A	1	0	1	1	1	0	0	0	1	1	0	0	0	0	0	1	1	1	0	0
2005	35	Geelong	Forward	0	0	1	1	1	0	0	0	2	2007	D	0	2	2007	D	0	0	0	0	0	D	0	0	AD	0	AD	1	1	1	0	0	0	0	0	0	0	0	0	0	0	1	1	0	0	1	1
2005	36	Carlton	Forward	34.9612	34.9612	0	0	0	0	0	5	4	2009	D	5	4	2009	D	0	5	0	5	0	A	5	5	A	0	D	1	1	1	1	0	0	0	0	0	0	0	0	0	0	0	1	1	1	0	0
2005	37	Collingwood	Forward	298.06	335.768	0	0	0	0	0	46	7	2012	D	38	5	2010	D	0	38	28	46	36	A	10	10	A	21	A	1	0	1	1	1	1	1	1	1	1	0	0	0	1	0	1	1	1	0	0
2005	38	Hawthorn	Midfielder	244.761	244.761	0	0	0	0	1	20	5	2010	D	20	5	2010	D	1	19	11	19	11	A	8	8	A	11	A	1	1	1	1	0	0	0	0	0	0	0	0	0	0	0	1	1	1	0	0
2005	39	Essendon	Forward	210.083	210.083	0	0	0	0	1	27	6	2011	D	27	6	2011	D	1	26	19	26	19	A	7	7	A	11	A	1	1	1	1	0	0	0	0	0	0	0	0	0	0	0	1	1	1	0	0
2005	40	Richmond	Midfielder	0	0	0	0	0	0	0	0	3	2008	D	0	3	2008	D	0	0	0	0	0	A	0	0	D	0	AD	1	1	1	1	0	0	0	0	0	0	0	0	0	0	0	1	1	1	0	0
2005	41	Brisbane Lions	Forward	461.762	505.987	0	0	0	1	0	52	5	2010	D	46	4	2009	D	19	27	7	33	13	A	20	20	A	7	D	1	0	1	1	3	3	1	0	1	0	2	1	1	0	0	1	1	1	0	0
2005	42	Fremantle	Ruck	186.569	681.846	0	0	0	0	0	83	10	2015	D	21	3	2008	A	12	9	0	71	62	A	9	9	A	0	A	1	0	1	1	2	0	0	0	2	2	0	0	0	0	0	1	1	1	0	0
2005	43	North Melbourne	Midfielder	3294.46	3294.46	1	1	1	0	0	213	12	2017	R	213	12	2017	R	34	179	176	179	176	A	3	3	A	22	A	1	1	1	1	78	78	78	78	78	78	0	0	0	7	1	1	0	0	1	1
2005	44	Port Adelaide	Defender	1584.25	1584.25	0	1	1	0	0	161	11	2016	R	161	11	2016	R	9	152	130	152	130	A	22	22	A	21	A	1	1	1	1	2	2	2	2	2	2	0	0	0	0	1	1	0	0	1	1
2005	47	Geelong	Forward	198.222	308.571	0	0	0	0	0	35	6	2011	D	24	5	2010	D	1	23	10	34	21	A	13	13	A	8	A	1	0	1	1	1	0	0	0	1	1	0	0	0	0	0	1	1	1	0	0
2005	48	Adelaide	Defender	0	18.5348	0	0	0	0	0	5	5	2010	D	0	1	2006	D	0	0	0	5	2	NL	0	3	A	2	A	1	0	1	0	0	0	0	0	0	0	0	0	0	0	0	1	1	1	0	0
2005	50	Essendon	Midfielder	952.263	973.513	0	1	1	0	0	81	8	2013	R	79	7	2012	D	1	78	59	80	61	A	19	19	A	17	A	1	0	1	1	0	0	0	0	0	0	0	0	0	0	1	1	0	0	1	1
2005	51	Sydney	Midfielder	8.51519	8.51519	1	1	1	0	0	1	4	2009	D	1	4	2009	D	1	0	0	0	0	A	0	0	A	0	D	1	1	1	1	0	0	0	0	0	0	0	0	0	0	1	1	0	0	1	1
2005	53	Melbourne	Defender	304.725	712.234	0	1	2	0	0	47	7	2012	D	21	4	2009	D	6	15	1	41	27	A	14	14	A	1	D	1	0	1	1	1	1	1	0	1	0	0	1	1	0	2	0	1	0	1	0
2005	54	Sydney	Midfielder	57.0082	57.0082	0	1	1	0	0	8	5	2010	D	8	5	2010	D	0	8	8	8	8	A	0	0	A	8	A	1	1	1	1	0	0	0	0	0	0	0	0	0	0	1	1	0	0	1	1
2005	57	Western Bulldogs	Forward	0	0	0	0	0	0	0	0	2	2007	D	0	2	2007	D	0	0	0	0	0	D	0	0	AD	0	AD	1	1	1	0	0	0	0	0	0	0	0	0	0	0	0	1	1	1	0	0
2005	58	Port Adelaide	Ruck	0	0	0	1	1	0	0	0	3	2008	R	0	3	2008	R	0	0	0	0	0	A	0	0	R	0	AR	1	1	1	1	0	0	0	0	0	0	0	0	0	0	1	1	0	0	1	1
2005	59	Sydney	Midfielder	17.9388	17.9388	1	1	1	0	0	3	4	2009	D	3	4	2009	D	0	3	2	3	2	A	1	1	A	2	D	1	1	1	1	0	0	0	0	0	0	0	0	0	0	1	1	0	0	1	1
2005	60	Melbourne	Defender	945.534	945.534	0	1	1	0	0	103	7	2012	R	103	7	2012	R	23	80	59	80	59	A	21	21	A	15	A	1	1	1	1	0	0	0	0	0	0	0	0	0	0	1	1	0	0	1	1
2005	61	Geelong	Midfielder	2422.22	2547.34	0	0	0	1	0	181	11	2016	R	170	10	2015	R	27	143	124	154	135	A	19	19	A	18	A	1	0	1	1	20	20	18	18	18	18	2	0	0	0	0	1	1	1	0	0
2005	63	St Kilda	Forward	0	0	0	0	0	0	0	0	2	2007	D	0	2	2007	D	0	0	0	0	0	D	0	0	AD	0	AD	1	1	1	0	0	0	0	0	0	0	0	0	0	0	0	1	1	1	0	0
2005	66	Essendon	Defender	0	0	0	0	0	0	0	0	1	2006	D	0	1	2006	D	0	0	0	0	0	NL	0	0	AD	0	AD	1	1	1	0	0	0	0	0	0	0	0	0	0	0	0	1	1	1	0	0
2005	68	Melbourne	Midfielder	0	0	0	0	0	0	0	0	2	2007	D	0	2	2007	D	0	0	0	0	0	D	0	0	AD	0	AD	1	1	1	0	0	0	0	0	0	0	0	0	0	0	0	1	1	1	0	0
2005	69	North Melbourne	Forward	0	0	0	0	0	0	0	0	2	2007	D	0	2	2007	D	0	0	0	0	0	D	0	0	AD	0	AD	1	1	1	0	0	0	0	0	0	0	0	0	0	0	0	1	1	1	0	0
2005	70	Port Adelaide	Ruck	0	582.463	0	0	0	0	0	62	12	2017	R	0	4	2009	D	0	0	0	62	62	A	0	0	A	0	D	1	0	1	1	7	0	0	0	7	7	0	0	0	0	0	1	1	1	0	0
2005	71	St Kilda	Forward	4.11541	4.11541	0	0	0	0	0	1	2	2007	D	1	2	2007	D	1	0	0	0	0	D	0	0	AD	0	AD	1	1	1	0	0	0	0	0	0	0	0	0	0	0	0	1	1	1	0	0
2006	1	Carlton	Midfielder	4022.74	4022.74	0	0	0	0	0	226	11	2017	A	226	11	2017	A	43	183	161	183	161	A	22	22	A	22	A	0	0	0	1	80	80	73	58	73	58	7	15	15	6	0	1	1	1	0	0
2006	2	Essendon	Forward	220.623	220.623	0	0	0	0	0	35	8	2014	R	35	7	2013	A	5	30	30	30	30	A	0	0	A	17	A	1	0	1	1	0	0	0	0	0	0	0	0	0	0	0	1	1	1	0	0
2006	3	North Melbourne	Defender	1336.06	1336.06	0	0	0	0	0	145	11	2017	R	145	11	2017	R	12	133	117	133	117	A	16	16	A	21	A	1	1	1	1	7	7	7	7	7	7	0	0	0	1	0	1	1	1	0	0
2006	4	Brisbane Lions	Ruck	960.302	1174.05	0	0	0	0	0	135	11	2017	A	108	9	2015	A	19	89	86	116	113	A	3	3	A	22	A	0	0	1	1	11	11	10	10	10	10	1	0	0	0	0	1	1	1	0	0
2006	5	Port Adelaide	Midfielder	3744.42	3744.42	0	0	0	0	0	212	11	2017	A	212	11	2017	A	28	184	166	184	166	A	18	18	A	20	A	0	0	0	1	100	100	98	93	98	93	2	5	5	16	0	1	1	1	0	0
2006	6	Hawthorn	Forward	3.52971	3.52971	0	0	0	0	0	2	3	2009	D	2	3	2009	D	1	1	0	1	0	A	1	1	D	0	AD	1	1	1	1	0	0	0	0	0	0	0	0	0	0	0	1	1	1	0	0
2006	7	Geelong	Midfielder	4513.56	4513.56	0	0	0	0	0	223	11	2017	A	223	11	2017	A	39	184	162	184	162	A	22	22	A	21	A	0	0	0	1	181	181	160	144	160	144	21	16	16	21	0	1	1	1	0	0
2006	8	Collingwood	Defender	1680.54	1680.54	1	1	1	0	0	126	11	2017	A	126	11	2017	A	6	120	118	120	118	A	2	2	A	17	A	0	0	0	1	9	9	9	9	9	9	0	0	0	0	1	1	0	0	1	1
2006	9	St Kilda	Midfielder	2175.68	2175.68	0	0	0	0	0	149	11	2017	A	149	11	2017	A	14	135	132	135	132	A	3	3	A	9	A	0	0	0	1	39	39	39	36	39	36	0	3	3	0	0	1	1	1	0	0
2006	10	Collingwood	Defender	931.737	1033.31	0	0	0	0	0	142	11	2017	A	120	10	2016	A	21	99	85	121	107	A	14	14	A	9	A	0	0	1	1	0	0	0	0	0	0	0	0	0	0	0	1	1	1	0	0
2006	11	Western Bulldogs	Forward	459.876	1554.63	0	0	0	0	0	128	10	2016	D	36	4	2010	A	17	19	12	111	104	A	7	7	A	12	A	1	0	1	1	5	0	0	0	5	5	0	0	0	0	0	1	1	1	0	0
2006	12	Melbourne	Defender	1857.16	2291.94	0	0	0	0	0	181	11	2017	A	139	8	2014	A	20	119	99	161	141	A	20	20	A	21	A	0	0	1	1	8	8	8	8	8	8	0	0	0	3	0	1	1	1	0	0
2006	13	Richmond	Forward	2373.43	2373.43	0	1	1	0	0	219	11	2017	A	219	11	2017	A	26	193	173	193	173	A	20	20	A	22	A	0	0	0	1	41	41	40	37	40	37	1	3	3	7	1	1	0	0	1	1
2006	14	Adelaide	Defender	66.4721	268.005	0	0	0	0	0	42	7	2013	D	19	5	2011	D	1	18	9	41	32	A	9	9	A	4	A	1	0	1	1	0	0	0	0	0	0	0	0	0	0	0	1	1	1	0	0
2006	15	Sydney	Defender	0	0	0	0	0	0	0	0	3	2009	D	0	3	2009	D	0	0	0	0	0	A	0	0	D	0	AD	1	1	1	1	0	0	0	0	0	0	0	0	0	0	0	1	1	1	0	0
2006	16	West Coast	Defender	677.709	677.709	0	0	0	0	0	93	10	2016	D	93	10	2016	D	5	88	69	88	69	A	19	19	A	13	A	1	1	1	1	0	0	0	0	0	0	0	0	0	0	0	1	1	1	0	0
2006	17	Carlton	Ruck	369.277	553.158	0	0	0	0	0	97	11	2017	A	62	7	2013	A	12	50	36	85	71	A	14	14	A	8	A	0	0	1	1	3	3	3	3	3	3	0	0	0	0	0	1	1	1	0	0
2006	18	Essendon	Forward	1194.84	1194.84	0	0	0	1	0	92	8	2014	D	92	8	2014	D	22	70	64	70	64	A	6	6	A	11	A	1	1	1	1	3	3	3	3	3	3	0	0	0	0	0	1	1	1	0	0
2006	19	Carlton	Midfielder	632.829	3064.06	0	0	0	0	0	185	11	2017	A	42	4	2010	A	25	17	8	160	151	A	9	9	A	8	A	0	0	1	1	25	0	0	0	25	25	0	0	0	0	0	1	1	1	0	0
2006	20	Essendon	Midfielder	31.0596	194.02	0	0	0	0	0	27	5	2011	D	7	2	2008	D	7	0	0	20	8	D	0	12	A	3	A	1	0	1	0	0	0	0	0	0	0	0	0	0	0	0	1	1	1	0	0
2006	21	North Melbourne	Defender	530.22	530.22	0	0	0	0	0	40	6	2012	D	40	6	2012	D	13	27	9	27	9	A	18	18	A	8	A	1	1	1	1	0	0	0	0	0	0	0	0	0	0	0	1	1	1	0	0
2006	22	Brisbane Lions	Midfielder	228.706	228.706	0	0	0	1	0	29	5	2011	D	29	5	2011	D	9	20	7	20	7	A	13	13	A	7	A	1	1	1	1	0	0	0	0	0	0	0	0	0	0	0	1	1	1	0	0
2006	23	Port Adelaide	Forward	982.823	982.823	0	0	0	0	0	101	10	2016	D	101	10	2016	D	11	90	83	90	83	A	7	7	A	20	A	1	1	1	1	2	2	2	2	2	2	0	0	0	0	0	1	1	1	0	0
2006	24	Hawthorn	Ruck	239.098	300.373	0	0	0	0	0	64	8	2014	D	48	5	2011	A	5	43	28	59	44	A	15	15	A	21	A	1	0	1	1	2	2	2	2	2	2	0	0	0	2	0	1	1	1	0	0
2006	25	Geelong	Forward	26.1659	257.152	0	0	0	1	0	25	6	2012	R	4	4	2010	A	0	4	1	25	22	A	3	3	A	1	A	1	0	1	1	0	0	0	0	0	0	0	0	0	0	0	1	1	1	0	0
2006	26	Richmond	Midfielder	2538.27	2538.27	0	0	0	1	0	201	11	2017	A	201	11	2017	A	32	169	154	169	154	A	15	15	A	22	A	0	0	0	1	9	9	8	8	8	8	1	0	0	0	0	1	1	1	0	0
2006	27	St Kilda	Midfielder	-0.0469356	-0.0469356	0	0	0	0	0	2	3	2009	D	2	3	2009	D	2	0	0	0	0	A	0	0	D	0	AD	1	1	1	1	0	0	0	0	0	0	0	0	0	0	0	1	1	1	0	0
2006	28	Collingwood	Forward	547.903	1120.14	0	0	0	0	0	109	10	2016	D	59	6	2012	A	4	55	51	105	101	A	4	4	A	16	A	1	0	1	1	3	1	1	1	3	3	0	0	0	1	0	1	1	1	0	0
2006	29	West Coast	Defender	1442.41	1442.41	1	1	1	0	0	140	11	2017	A	140	11	2017	A	8	132	116	132	116	A	16	16	A	18	A	0	0	0	1	5	5	5	5	5	5	0	0	0	0	1	1	0	0	1	1
2006	30	Melbourne	Midfielder	634.586	1065.34	0	0	0	0	0	82	9	2015	R	54	6	2012	D	11	43	25	71	53	A	18	18	A	6	A	1	0	1	1	2	2	2	2	2	2	0	0	0	1	0	1	1	1	0	0
2006	31	Fremantle	Forward	0.45412	0.45412	0	0	0	1	0	1	2	2008	D	1	1	2007	D	1	0	0	0	0	NL	0	0	AD	0	AD	1	0	1	0	0	0	0	0	0	0	0	0	0	0	0	1	1	1	0	0
2006	32	Adelaide	Forward	767.342	1341.81	0	0	0	0	0	162	11	2017	A	98	6	2012	D	18	80	58	144	122	A	22	22	A	22	A	0	0	1	1	22	15	15	8	22	15	0	7	7	4	0	1	1	1	0	0
2006	33	Hawthorn	Midfielder	269.072	269.072	1	1	1	0	0	22	5	2011	D	22	5	2011	D	8	14	5	14	5	A	9	9	A	5	A	1	1	1	1	0	0	0	0	0	0	0	0	0	0	1	1	0	0	1	1
2006	34	Brisbane Lions	Defender	5.33398	162.794	1	1	2	0	0	20	5	2011	D	2	2	2008	D	2	0	0	18	18	D	0	0	A	13	A	1	0	1	0	0	0	0	0	0	0	0	0	0	0	2	0	1	0	1	0
2006	35	Carlton	Defender	118.455	305.308	0	0	0	0	0	44	8	2014	D	15	5	2011	D	5	10	1	39	30	A	9	9	A	0	A	1	0	1	1	0	0	0	0	0	0	0	0	0	0	0	1	1	1	0	0
2006	36	Essendon	Forward	935.694	935.694	0	0	0	1	0	99	7	2013	D	99	7	2013	D	19	80	60	80	60	A	20	20	A	16	A	1	1	1	1	3	3	1	0	1	0	2	1	1	0	0	1	1	1	0	0
2006	37	North Melbourne	Ruck	1553.19	1553.19	0	0	0	0	0	182	11	2017	A	182	11	2017	A	3	179	166	179	166	A	13	13	A	21	A	0	0	0	1	53	53	53	51	53	51	0	2	2	0	0	1	1	1	0	0
2006	38	Brisbane Lions	Defender	274.909	274.909	0	0	0	0	0	30	6	2012	D	30	6	2012	D	4	26	21	26	21	A	5	5	A	11	A	1	1	1	1	0	0	0	0	0	0	0	0	0	0	0	1	1	1	0	0
2006	39	Port Adelaide	Defender	1004.76	1125.31	0	0	0	1	0	82	11	2017	R	69	11	2017	R	14	55	36	68	49	A	19	19	A	7	A	1	1	1	1	0	0	0	0	0	0	0	0	0	0	0	1	1	1	0	0
2006	40	Hawthorn	Midfielder	133.236	3206.97	0	0	0	0	1	183	11	2017	A	13	3	2009	A	3	10	0	180	170	A	10	10	A	22	A	0	0	1	1	119	0	0	0	119	119	0	0	0	0	0	1	1	1	0	0
2006	41	Geelong	Forward	1792.38	1792.38	0	0	0	0	1	192	11	2017	A	192	11	2017	A	19	173	152	173	152	A	21	21	A	15	A	0	0	0	1	27	27	25	25	25	25	2	0	0	0	0	1	1	1	0	0
2006	42	Essendon	Defender	339.942	2946.96	1	1	2	0	0	164	11	2017	A	26	4	2010	D	14	12	5	150	143	A	7	7	A	5	D	0	0	1	1	12	1	0	0	11	11	1	0	0	0	2	0	1	0	1	0
2006	43	West Coast	Midfielder	173.844	173.844	1	1	1	0	0	15	5	2011	D	15	5	2011	D	8	7	0	7	0	A	7	7	A	0	A	1	1	1	1	1	1	1	0	1	0	0	1	1	0	1	1	0	0	1	1
2006	44	Collingwood	Forward	264.244	264.244	0	0	0	1	0	25	7	2013	R	25	5	2011	D	6	19	5	19	5	A	14	14	A	2	A	1	0	1	1	1	1	1	0	1	0	0	1	1	0	0	1	1	1	0	0
2006	45	Western Bulldogs	Forward	218.003	218.003	0	0	0	1	0	21	5	2011	D	21	5	2011	D	0	21	18	21	18	A	3	3	A	8	A	1	1	1	1	0	0	0	0	0	0	0	0	0	0	0	1	1	1	0	0
2006	46	Melbourne	Defender	1646.36	1646.36	0	0	0	0	0	141	11	2017	R	141	11	2017	R	19	122	121	122	121	A	1	1	A	20	A	1	1	1	1	3	3	3	3	3	3	0	0	0	0	0	1	1	1	0	0
2006	47	Essendon	Forward	802.583	802.583	0	1	1	0	0	59	6	2012	D	59	6	2012	D	18	41	32	41	32	A	9	9	A	13	A	1	1	1	1	3	3	3	3	3	3	0	0	0	0	1	1	0	0	1	1
2006	48	Adelaide	Midfielder	2436.06	2436.06	0	0	0	0	0	172	11	2017	A	172	11	2017	A	18	154	136	154	136	A	18	18	A	16	A	0	0	0	1	1	1	1	1	1	1	0	0	0	0	0	1	1	1	0	0
2006	49	Sydney	Ruck	0	56.9219	0	0	0	0	0	10	11	2017	D	0	5	2011	D	0	0	0	10	10	A	0	0	A	0	A	1	0	1	1	0	0	0	0	0	0	0	0	0	0	0	1	1	1	0	0
2006	50	West Coast	Defender	1603.72	1603.72	0	0	0	0	0	155	11	2017	A	155	11	2017	A	12	143	140	143	140	A	3	3	A	20	A	0	0	0	1	1	1	1	1	1	1	0	0	0	0	0	1	1	1	0	0
2006	51	Carlton	Defender	0	0	0	0	0	1	0	0	2	2008	D	0	2	2008	D	0	0	0	0	0	D	0	0	AD	0	AD	1	1	1	0	0	0	0	0	0	0	0	0	0	0	0	1	1	1	0	0
2006	52	Fremantle	Defender	31.9385	31.9385	0	1	1	0	0	3	4	2010	D	3	4	2010	D	3	0	0	0	0	A	0	0	A	0	D	1	1	1	1	0	0	0	0	0	0	0	0	0	0	1	1	0	0	1	1
2006	53	North Melbourne	Forward	2242.76	2242.76	0	0	0	1	0	196	11	2017	D	196	11	2017	D	34	162	143	162	143	A	19	19	A	18	A	1	1	1	1	12	12	9	9	9	9	3	0	0	3	0	1	1	1	0	0
2006	54	Brisbane Lions	Defender	0	0	0	0	0	0	0	0	3	2009	D	0	3	2009	D	0	0	0	0	0	A	0	0	D	0	AD	1	1	1	1	0	0	0	0	0	0	0	0	0	0	0	1	1	1	0	0
2006	55	Port Adelaide	Forward	2777.26	2777.26	0	0	0	0	0	172	11	2017	A	172	11	2017	A	15	157	137	157	137	A	20	20	A	11	A	0	0	0	1	73	73	73	67	73	67	0	6	6	3	0	1	1	1	0	0
2006	56	Hawthorn	Midfielder	184.272	184.272	0	0	0	0	0	14	4	2010	D	14	4	2010	D	1	13	4	13	4	A	9	9	A	4	D	1	1	1	1	0	0	0	0	0	0	0	0	0	0	0	1	1	1	0	0
2006	57	Geelong	Midfielder	204.042	204.042	0	0	0	0	0	21	6	2012	R	21	6	2012	R	0	21	12	21	12	A	9	9	A	11	A	1	1	1	1	0	0	0	0	0	0	0	0	0	0	0	1	1	1	0	0
2006	58	Richmond	Defender	389.705	389.705	0	0	0	0	0	29	6	2012	D	29	6	2012	D	8	21	19	21	19	A	2	2	A	14	A	1	1	1	1	3	3	3	3	3	3	0	0	0	3	0	1	1	1	0	0
2006	59	St Kilda	Defender	17.0591	17.0591	1	1	3	0	0	3	4	2010	R	3	4	2010	R	3	0	0	0	0	A	0	0	A	0	R	1	1	1	1	0	0	0	0	0	0	0	0	0	0	3	0	0	1	0	1
2006	60	Richmond	Forward	0	207.3	0	1	1	1	0	17	4	2010	D	0	1	2007	D	0	0	0	17	17	NL	0	0	A	17	D	1	0	1	0	0	0	0	0	0	0	0	0	0	0	1	1	0	0	1	1
2006	61	Western Bulldogs	Forward	742.653	1833.6	0	0	0	1	0	163	11	2017	D	62	5	2011	A	16	46	24	147	125	A	22	22	A	12	A	1	0	1	1	4	1	1	0	4	3	0	1	1	0	0	1	1	1	0	0
2006	62	Melbourne	Forward	4.05464	4.05464	0	0	0	1	0	2	2	2008	D	2	2	2008	D	2	0	0	0	0	D	0	0	AD	0	AD	1	1	1	0	0	0	0	0	0	0	0	0	0	0	0	1	1	1	0	0
2006	63	Collingwood	Defender	1455.39	1455.39	0	1	1	0	0	148	11	2017	A	148	11	2017	A	28	120	110	120	110	A	10	10	A	9	A	0	0	0	1	0	0	0	0	0	0	0	0	0	0	1	1	0	0	1	1
2006	65	Sydney	Defender	0	12.9324	0	0	0	0	0	3	7	2013	D	0	2	2008	D	0	0	0	3	3	D	0	0	AD	0	AD	1	0	1	0	0	0	0	0	0	0	0	0	0	0	0	1	1	1	0	0
2006	66	Western Bulldogs	Forward	18.7299	18.7299	0	1	1	1	0	2	6	2012	D	2	3	2009	D	2	0	0	0	0	A	0	0	D	0	AD	1	0	1	1	0	0	0	0	0	0	0	0	0	0	1	1	0	0	1	1
2006	67	Carlton	Defender	153.816	153.816	0	0	0	1	0	17	4	2010	D	17	4	2010	D	9	8	5	8	5	A	3	3	A	5	D	1	1	1	1	0	0	0	0	0	0	0	0	0	0	0	1	1	1	0	0
2006	69	North Melbourne	Forward	236.574	236.574	0	0	0	0	0	29	6	2012	D	29	6	2012	D	0	29	20	29	20	A	9	9	A	16	A	1	1	1	1	0	0	0	0	0	0	0	0	0	0	0	1	1	1	0	0
2006	70	Brisbane Lions	Midfielder	302.867	302.867	0	0	0	1	0	41	6	2012	D	41	6	2012	D	0	41	24	41	24	A	17	17	A	5	A	1	1	1	1	0	0	0	0	0	0	0	0	0	0	0	1	1	1	0	0
2006	71	Port Adelaide	Midfielder	2962.65	2962.65	0	0	0	0	0	217	11	2017	A	217	11	2017	A	34	183	170	183	170	A	13	13	A	19	A	0	0	0	1	19	19	19	19	19	19	0	0	0	3	0	1	1	1	0	0
2006	73	Richmond	Forward	306.969	427.076	0	0	0	0	0	36	7	2013	D	25	4	2010	A	0	25	15	36	26	A	10	10	A	15	A	1	0	1	1	2	0	0	0	2	2	0	0	0	0	0	1	1	1	0	0
2007	1	Carlton	Ruck	1784.08	1784.08	0	0	0	0	0	159	10	2017	A	159	10	2017	A	42	117	104	117	104	A	13	13	A	12	A	0	0	0	1	23	23	21	20	21	20	2	1	1	3	0	1	1	1	0	0
2007	2	Richmond	Midfielder	3593.43	3593.43	0	0	0	0	0	192	10	2017	A	192	10	2017	A	25	167	150	167	150	A	17	17	A	22	A	0	0	0	1	117	117	114	112	114	112	3	2	2	15	0	1	1	1	0	0
2007	3	West Coast	Midfielder	2566.79	2566.79	1	1	1	0	0	166	10	2017	A	166	10	2017	A	28	138	125	138	125	A	13	13	A	10	A	0	0	0	1	24	24	22	22	22	22	2	0	0	3	1	1	0	0	1	1
2007	4	Melbourne	Midfielder	1019.45	1048.5	0	0	0	0	0	76	6	2013	D	73	5	2012	A	40	33	23	36	26	A	10	10	A	14	A	1	0	1	1	4	4	0	0	0	0	4	0	0	0	0	1	1	1	0	0
2007	5	Western Bulldogs	Forward	729.515	828.993	0	0	0	0	0	91	10	2017	D	77	8	2015	A	1	76	59	90	73	A	17	17	A	16	A	1	0	1	1	5	5	5	2	5	2	0	3	3	0	0	1	1	1	0	0
2007	6	Essendon	Midfielder	1384.05	1384.05	0	0	0	0	0	97	10	2017	A	97	10	2017	A	14	83	75	83	75	A	8	8	A	13	A	0	0	0	1	2	2	2	2	2	2	0	0	0	1	0	1	1	1	0	0
2007	7	Fremantle	Forward	715.718	1550.84	0	0	0	0	0	122	10	2017	D	53	4	2011	A	25	28	15	97	84	A	13	13	A	15	A	1	0	1	1	11	8	1	0	4	3	7	1	1	0	0	1	1	1	0	0
2007	8	Brisbane Lions	Defender	97.0116	1655.95	0	0	0	0	0	149	10	2017	A	15	2	2009	A	15	0	0	134	116	A	0	18	A	13	A	0	0	1	0	14	0	0	0	14	12	0	0	2	0	0	1	1	1	0	0
2007	9	St Kilda	Ruck	541.666	1024.46	0	0	0	0	0	157	10	2017	A	87	6	2013	A	12	75	59	145	129	A	16	16	A	21	A	0	0	1	1	7	2	2	2	7	7	0	0	0	1	0	1	1	1	0	0
2007	10	Adelaide	Midfielder	2605.05	3804.43	0	0	0	0	0	190	10	2017	A	147	8	2015	A	21	126	107	169	150	A	19	19	A	22	A	0	0	1	1	165	97	97	95	165	163	0	2	2	7	0	1	1	1	0	0
2007	11	Sydney	Defender	79.9111	187.175	0	0	0	0	0	21	6	2013	D	9	3	2010	A	8	1	0	13	12	A	1	1	A	3	A	1	0	1	1	2	2	0	0	0	0	2	0	0	0	0	1	1	1	0	0
2007	12	Hawthorn	Forward	2580.09	2580.09	0	0	0	1	0	166	10	2017	A	166	10	2017	A	41	125	106	125	106	A	19	19	A	16	A	0	0	0	1	44	44	40	34	40	34	4	6	6	7	0	1	1	1	0	0
2007	13	West Coast	Midfielder	904.16	3309.57	0	0	0	0	0	206	10	2017	A	75	4	2011	A	32	43	21	174	152	A	22	22	A	21	A	0	0	1	1	55	1	1	1	55	55	0	0	0	1	0	1	1	1	0	0
2007	14	Melbourne	Defender	1499.41	1499.41	1	1	2	0	0	100	9	2016	D	100	9	2016	D	12	88	74	88	74	A	14	14	A	6	A	1	1	1	1	9	9	6	3	6	3	3	3	3	0	2	0	1	0	1	0
2007	15	North Melbourne	Defender	1317.7	1317.7	0	0	0	0	0	101	10	2017	A	101	10	2017	A	0	101	99	101	99	A	2	2	A	7	A	0	0	0	1	1	1	1	1	1	1	0	0	0	0	0	1	1	1	0	0
2007	16	Port Adelaide	Ruck	602.101	602.101	0	0	0	0	0	87	10	2017	A	87	10	2017	A	0	87	84	87	84	A	3	3	A	10	A	0	0	0	1	3	3	3	3	3	3	0	0	0	0	0	1	1	1	0	0
2007	17	Geelong	Defender	2736.8	2736.8	0	0	0	0	0	206	10	2017	A	206	10	2017	A	37	169	149	169	149	A	20	20	A	21	A	0	0	0	1	40	40	39	36	39	36	1	3	3	0	0	1	1	1	0	0
2007	18	Richmond	Defender	2236.56	2236.56	0	0	0	0	0	169	10	2017	A	169	10	2017	A	15	154	144	154	144	A	10	10	A	19	A	0	0	0	1	31	31	31	31	31	31	0	0	0	0	0	1	1	1	0	0
2007	19	Western Bulldogs	Midfielder	695.728	2970.33	1	1	1	0	0	181	10	2017	A	54	4	2011	A	25	29	22	156	149	A	7	7	A	22	A	0	0	1	1	72	6	6	6	72	72	0	0	0	6	1	1	0	0	1	1
2007	20	West Coast	Forward	5.51129	5.51129	0	1	1	0	0	2	3	2010	D	2	3	2010	D	2	0	0	0	0	A	0	0	D	0	AD	1	1	1	1	0	0	0	0	0	0	0	0	0	0	1	1	0	0	1	1
2007	21	Melbourne	Forward	231.318	286.005	0	0	0	0	0	31	5	2012	D	21	4	2011	D	11	10	9	20	19	A	1	1	A	9	D	1	0	1	1	0	0	0	0	0	0	0	0	0	0	0	1	1	1	0	0
2007	22	West Coast	Midfielder	1644.11	1823.77	1	1	1	0	0	143	10	2017	A	129	8	2015	A	23	106	86	120	100	A	20	20	A	22	A	0	0	1	1	21	20	20	20	21	21	0	0	0	0	1	1	0	0	1	1
2007	23	Essendon	Defender	710.196	710.196	0	0	0	0	0	68	9	2016	R	68	9	2016	R	27	41	31	41	31	A	10	10	A	8	A	1	1	1	1	0	0	0	0	0	0	0	0	0	0	0	1	1	1	0	0
2007	24	Fremantle	Midfielder	170.893	170.893	0	0	0	0	0	22	4	2011	D	22	4	2011	D	13	9	8	9	8	A	1	1	A	8	D	1	1	1	1	1	1	0	0	0	0	1	0	0	0	0	1	1	1	0	0
2007	25	Brisbane Lions	Defender	197.769	197.769	0	0	0	0	0	27	4	2011	D	27	4	2011	D	12	15	7	15	7	A	8	8	A	7	D	1	1	1	1	0	0	0	0	0	0	0	0	0	0	0	1	1	1	0	0
2007	26	Sydney	Midfielder	124.672	124.672	1	1	1	0	0	16	5	2012	D	16	5	2012	D	7	9	3	9	3	A	6	6	A	3	A	1	1	1	1	0	0	0	0	0	0	0	0	0	0	1	1	0	0	1	1
2007	27	Adelaide	Defender	1003.07	1003.07	0	0	0	0	0	93	10	2017	A	93	10	2017	A	24	69	69	69	69	A	0	0	A	15	A	0	0	0	1	4	4	1	1	1	1	3	0	0	0	0	1	1	1	0	0
2007	28	Port Adelaide	Forward	75.2167	75.2167	1	1	2	1	0	5	4	2011	D	5	4	2011	D	5	0	0	0	0	A	0	0	A	0	D	1	1	1	1	0	0	0	0	0	0	0	0	0	0	2	0	1	0	1	0
2007	29	Hawthorn	Forward	1119	1119	0	0	0	0	0	96	10	2017	A	96	10	2017	A	13	83	68	83	68	A	15	15	A	18	A	0	0	0	1	2	2	2	2	2	2	0	0	0	0	0	1	1	1	0	0
2007	30	Adelaide	Forward	21.0677	21.0677	1	1	1	1	0	3	3	2010	D	3	3	2010	D	3	0	0	0	0	A	0	0	D	0	AD	1	1	1	1	0	0	0	0	0	0	0	0	0	0	1	1	0	0	1	1
2007	31	Collingwood	Midfielder	121.783	423.705	0	0	0	0	0	36	5	2012	D	15	4	2011	D	5	10	8	31	29	A	2	2	A	8	D	1	0	1	1	0	0	0	0	0	0	0	0	0	0	0	1	1	1	0	0
2007	32	North Melbourne	Midfielder	989.397	1562.84	0	0	0	0	0	116	10	2017	A	71	7	2014	A	11	60	43	105	88	A	17	17	A	13	A	0	0	1	1	9	9	9	6	9	6	0	3	3	1	0	1	1	1	0	0
2007	33	Port Adelaide	Forward	42.902	42.902	0	0	0	0	0	6	4	2011	D	6	4	2011	D	6	0	0	0	0	A	0	0	A	0	D	1	1	1	1	0	0	0	0	0	0	0	0	0	0	0	1	1	1	0	0
2007	34	Geelong	Ruck	128.6	138.976	0	0	0	0	0	30	10	2017	A	28	8	2015	A	0	28	26	30	28	A	2	2	A	1	A	0	0	1	1	0	0	0	0	0	0	0	0	0	0	0	1	1	1	0	0
2007	35	Western Bulldogs	Forward	66.6993	349.878	1	1	2	0	0	43	10	2017	A	10	4	2011	A	5	5	4	38	37	A	1	1	A	4	A	0	0	1	1	0	0	0	0	0	0	0	0	0	0	2	0	1	0	1	0
2007	36	Carlton	Defender	212.892	212.892	0	0	0	0	0	23	3	2010	D	23	3	2010	D	20	3	0	3	0	A	3	3	D	0	AD	1	1	1	1	0	0	0	0	0	0	0	0	0	0	0	1	1	1	0	0
2007	37	North Melbourne	Defender	2661.43	2661.43	1	1	2	0	0	193	10	2017	A	193	10	2017	A	28	165	143	165	143	A	22	22	A	22	A	0	0	0	1	20	20	20	16	20	16	0	4	4	1	2	0	1	0	1	0
2007	38	Adelaide	Midfielder	122.36	122.36	0	1	1	0	0	14	4	2011	D	14	4	2011	D	3	11	2	11	2	A	9	9	A	2	D	1	1	1	1	0	0	0	0	0	0	0	0	0	0	1	1	0	0	1	1
2007	39	Essendon	Defender	65.2506	65.2506	0	0	0	0	0	6	4	2011	R	6	4	2011	R	6	0	0	0	0	A	0	0	A	0	R	1	1	1	1	0	0	0	0	0	0	0	0	0	0	0	1	1	1	0	0
2007	40	Fremantle	Forward	1394.82	1414.73	0	0	0	0	0	164	10	2017	A	161	9	2016	A	22	139	127	142	130	A	12	12	A	22	A	0	0	1	1	9	9	8	8	8	8	1	0	0	0	0	1	1	1	0	0
2007	41	Brisbane Lions	Midfielder	982.303	1032.14	0	0	0	0	0	99	9	2016	D	92	7	2014	D	22	70	55	77	62	A	15	15	A	22	A	1	0	1	1	0	0	0	0	0	0	0	0	0	0	0	1	1	1	0	0
2007	42	St Kilda	Midfielder	2763.27	2763.27	0	0	0	0	0	153	10	2017	A	153	10	2017	A	1	152	144	152	144	A	8	8	A	20	A	0	0	0	1	52	52	52	52	52	52	0	0	0	3	0	1	1	1	0	0
2007	43	Western Bulldogs	Defender	1563.21	1563.21	0	1	1	0	0	118	10	2017	A	118	10	2017	A	2	116	107	116	107	A	9	9	A	15	A	0	0	0	1	9	9	9	9	9	9	0	0	0	0	1	1	0	0	1	1
2007	44	Geelong	Forward	0	0	1	1	1	0	0	0	2	2009	D	0	2	2009	D	0	0	0	0	0	D	0	0	AD	0	AD	1	1	1	0	0	0	0	0	0	0	0	0	0	0	1	1	0	0	1	1
2007	46	Carlton	Forward	1382.25	1382.25	0	1	1	0	0	139	10	2017	R	139	10	2017	R	25	114	96	114	96	A	18	18	A	13	A	1	1	1	1	0	0	0	0	0	0	0	0	0	0	1	1	0	0	1	1
2007	47	Collingwood	Defender	0	0	0	0	0	0	0	0	2	2009	D	0	2	2009	D	0	0	0	0	0	D	0	0	AD	0	AD	1	1	1	0	0	0	0	0	0	0	0	0	0	0	0	1	1	1	0	0
2007	48	Western Bulldogs	Forward	0	11.5361	1	1	1	0	0	2	5	2012	D	0	3	2010	D	0	0	0	2	2	A	0	0	D	0	AD	1	0	1	1	0	0	0	0	0	0	0	0	0	0	1	1	0	0	1	1
2007	49	Port Adelaide	Defender	22.428	302.669	0	0	0	0	0	31	4	2011	D	3	2	2009	A	3	0	0	28	11	A	0	17	A	11	D	1	0	1	0	0	0	0	0	0	0	0	0	0	0	0	1	1	1	0	0
2007	50	Geelong	Forward	0	0	0	0	0	0	0	0	2	2009	D	0	2	2009	D	0	0	0	0	0	D	0	0	AD	0	AD	1	1	1	0	0	0	0	0	0	0	0	0	0	0	0	1	1	1	0	0
2007	51	Richmond	Ruck	0	0	0	0	0	0	0	0	2	2009	D	0	2	2009	D	0	0	0	0	0	D	0	0	AD	0	AD	1	1	1	0	0	0	0	0	0	0	0	0	0	0	0	1	1	1	0	0
2007	52	Brisbane Lions	Midfielder	212.713	537.07	1	1	1	0	0	43	6	2013	D	15	2	2009	A	15	0	0	28	20	A	0	8	A	1	A	1	0	1	0	2	2	0	0	0	0	2	0	0	0	1	1	0	0	1	1
2007	53	Melbourne	Defender	119.36	685.129	0	0	0	0	0	73	10	2017	A	14	3	2010	A	12	2	0	61	59	A	2	2	A	8	A	0	0	1	1	0	0	0	0	0	0	0	0	0	0	0	1	1	1	0	0
2007	54	Essendon	Forward	1651.75	1651.75	0	0	0	0	0	151	10	2017	A	151	10	2017	A	17	134	116	134	116	A	18	18	A	13	A	0	0	0	1	9	9	9	9	9	9	0	0	0	0	0	1	1	1	0	0
2007	56	Brisbane Lions	Defender	68.0046	68.0046	0	0	0	0	0	13	4	2011	D	13	4	2011	D	6	7	4	7	4	A	3	3	A	4	D	1	1	1	1	0	0	0	0	0	0	0	0	0	0	0	1	1	1	0	0
2007	58	Adelaide	Defender	113.098	294.332	0	0	0	1	0	35	8	2015	D	14	4	2011	A	0	14	5	35	26	A	9	9	A	5	A	1	0	1	1	0	0	0	0	0	0	0	0	0	0	0	1	1	1	0	0
2007	59	Sydney	Midfielder	1541.92	1782.07	0	0	0	0	0	146	10	2017	D	126	8	2015	A	36	90	86	110	106	A	4	4	A	20	A	1	0	1	1	5	5	5	5	5	5	0	0	0	1	0	1	1	1	0	0
2007	60	Geelong	Defender	0	0	1	1	2	0	0	0	2	2009	D	0	2	2009	D	0	0	0	0	0	D	0	0	AD	0	AD	1	1	1	0	0	0	0	0	0	0	0	0	0	0	2	0	1	0	1	0
2007	61	Collingwood	Midfielder	87.2227	87.2227	0	0	0	0	0	7	3	2010	D	7	3	2010	D	6	1	0	1	0	A	1	1	D	0	AD	1	1	1	1	0	0	0	0	0	0	0	0	0	0	0	1	1	1	0	0
2007	62	North Melbourne	Forward	93.3645	93.3645	0	0	0	0	0	11	3	2010	D	11	3	2010	D	7	4	0	4	0	A	4	4	D	0	AD	1	1	1	1	0	0	0	0	0	0	0	0	0	0	0	1	1	1	0	0
2007	63	Western Bulldogs	Forward	0	0	0	1	1	0	0	0	2	2009	D	0	2	2009	D	0	0	0	0	0	D	0	0	AD	0	AD	1	1	1	0	0	0	0	0	0	0	0	0	0	0	1	1	0	0	1	1
2007	66	Melbourne	Defender	46.9953	46.9953	0	0	0	0	0	4	4	2011	D	4	4	2011	D	3	1	1	1	1	A	0	0	A	1	D	1	1	1	1	0	0	0	0	0	0	0	0	0	0	0	1	1	1	0	0
2007	70	St Kilda	Midfielder	0	0	0	0	0	0	0	0	2	2009	D	0	2	2009	D	0	0	0	0	0	D	0	0	AD	0	AD	1	1	1	0	0	0	0	0	0	0	0	0	0	0	0	1	1	1	0	0
2007	71	Adelaide	Defender	0	0	0	0	0	0	0	0	2	2009	D	0	2	2009	D	0	0	0	0	0	D	0	0	AD	0	AD	1	1	1	0	0	0	0	0	0	0	0	0	0	0	0	1	1	1	0	0
2008	1	Melbourne	Forward	1655.32	1655.32	0	0	0	0	0	153	9	2017	A	153	9	2017	A	18	135	113	135	113	A	22	22	A	15	A	0	0	0	1	13	13	13	12	13	12	0	1	1	3	0	1	1	1	0	0
2008	2	West Coast	Ruck	1495.1	1495.1	0	0	0	0	0	138	9	2017	A	138	9	2017	A	32	106	86	106	86	A	20	20	A	20	A	0	0	0	1	23	23	20	20	20	20	3	0	0	10	0	1	1	1	0	0
2008	3	Fremantle	Midfielder	3181.58	3181.58	0	0	0	1	0	179	9	2017	A	179	9	2017	A	43	136	114	136	114	A	22	22	A	20	A	0	0	0	1	36	36	29	25	29	25	7	4	4	4	0	1	1	1	0	0
2008	4	Port Adelaide	Defender	2250.12	2250.12	0	0	0	0	0	142	9	2017	A	142	9	2017	A	15	127	111	127	111	A	16	16	A	15	A	0	0	0	1	25	25	25	25	25	25	0	0	0	6	0	1	1	1	0	0
2008	5	Essendon	Defender	2113.35	2113.35	0	0	0	0	0	136	9	2017	A	136	9	2017	A	28	108	91	108	91	A	17	17	A	16	A	0	0	0	1	22	22	20	14	20	14	2	6	6	4	0	1	1	1	0	0
2008	6	Carlton	Defender	1705.84	1705.84	0	0	0	1	0	115	9	2017	D	115	7	2015	A	22	93	72	93	72	A	21	21	A	18	A	1	0	1	1	10	10	10	9	10	9	0	1	1	2	0	1	1	1	0	0
2008	7	Brisbane Lions	Defender	3326.61	3326.61	0	0	0	0	0	163	9	2017	A	163	9	2017	A	44	119	103	119	103	A	16	16	A	20	A	0	0	0	1	28	28	20	20	20	20	8	0	0	8	0	1	1	1	0	0
2008	8	Richmond	Forward	789.32	828.087	0	0	0	0	0	123	9	2017	A	117	8	2016	A	23	94	72	100	78	A	22	22	A	9	A	0	0	1	1	8	8	8	6	8	6	0	2	2	0	0	1	1	1	0	0
2008	9	North Melbourne	Midfielder	2599.62	2599.62	0	0	0	0	0	158	9	2017	A	158	9	2017	A	24	134	113	134	113	A	21	21	A	16	A	0	0	0	1	33	33	32	28	32	28	1	4	4	3	0	1	1	1	0	0
2008	10	Adelaide	Defender	106.951	1192.33	0	0	0	0	0	116	9	2017	A	18	3	2011	A	15	3	0	101	98	A	3	3	A	22	A	0	0	1	1	1	0	0	0	1	1	0	0	0	0	0	1	1	1	0	0
2008	11	Collingwood	Midfielder	2681.73	2681.73	0	0	0	0	0	171	9	2017	A	171	9	2017	A	29	142	120	142	120	A	22	22	A	21	A	0	0	0	1	58	58	57	53	57	53	1	4	4	7	0	1	1	1	0	0
2008	12	Sydney	Forward	13.5844	103.534	0	0	0	0	0	10	6	2014	D	2	3	2011	A	0	2	0	10	8	A	2	2	A	1	A	1	0	1	1	2	0	0	0	2	2	0	0	0	0	0	1	1	1	0	0
2008	13	St Kilda	Forward	25.5152	1359.62	0	0	0	0	0	99	9	2017	A	6	3	2011	A	1	5	0	98	93	A	5	5	A	6	A	0	0	1	1	17	0	0	0	17	17	0	0	0	0	0	1	1	1	0	0
2008	14	Western Bulldogs	Forward	134.479	134.479	0	0	0	0	0	27	7	2015	D	27	7	2015	D	0	27	25	27	25	A	2	2	A	12	A	1	1	1	1	0	0	0	0	0	0	0	0	0	0	0	1	1	1	0	0
2008	15	Geelong	Defender	108.983	365.618	0	0	0	0	0	39	9	2017	A	14	6	2014	D	0	14	12	39	37	A	2	2	A	3	A	0	0	1	1	0	0	0	0	0	0	0	0	0	0	0	1	1	1	0	0
2008	16	Hawthorn	Forward	1018.28	1018.28	0	0	0	0	0	101	9	2017	A	101	9	2017	A	24	77	69	77	69	A	8	8	A	22	A	0	0	0	1	0	0	0	0	0	0	0	0	0	0	0	1	1	1	0	0
2008	17	Melbourne	Midfielder	321.959	327.137	0	0	0	0	0	34	7	2015	R	33	6	2014	D	0	33	28	34	29	A	5	5	A	16	A	1	0	1	1	3	3	3	1	3	1	0	2	2	1	0	1	1	1	0	0
2008	18	West Coast	Midfielder	2774.73	2774.73	0	0	0	0	0	146	9	2017	A	146	9	2017	A	6	140	118	140	118	A	22	22	A	19	A	0	0	0	1	64	64	64	52	64	52	0	12	12	11	0	1	1	1	0	0
2008	19	Melbourne	Defender	208.759	208.759	0	0	0	0	0	24	6	2014	D	24	6	2014	D	2	22	13	22	13	A	9	9	A	7	A	1	1	1	1	0	0	0	0	0	0	0	0	0	0	0	1	1	1	0	0
2008	20	West Coast	Midfielder	276.479	276.479	0	0	0	0	0	34	4	2012	R	34	4	2012	R	23	11	6	11	6	A	5	5	A	6	R	1	1	1	1	3	3	0	0	0	0	3	0	0	0	0	1	1	1	0	0
2008	21	Fremantle	Forward	1762.58	1762.58	0	0	0	0	0	143	9	2017	A	143	9	2017	A	27	116	99	116	99	A	17	17	A	19	A	0	0	0	1	26	26	20	17	20	17	6	3	3	3	0	1	1	1	0	0
2008	22	Port Adelaide	Forward	1270.91	1270.91	0	0	0	0	0	148	9	2017	A	148	9	2017	A	19	129	107	129	107	A	22	22	A	20	A	0	0	0	1	3	3	3	3	3	3	0	0	0	0	0	1	1	1	0	0
2008	23	Essendon	Midfielder	2900.85	2900.85	0	0	0	0	0	167	9	2017	A	167	9	2017	A	30	137	115	137	115	A	22	22	A	13	A	0	0	0	1	33	33	33	29	33	29	0	4	4	0	0	1	1	1	0	0
2008	24	Fremantle	Midfielder	1950.89	1950.89	1	1	1	0	0	146	9	2017	D	146	9	2017	D	36	110	100	110	100	A	10	10	A	12	A	1	1	1	1	3	3	3	3	3	3	0	0	0	0	1	1	0	0	1	1
2008	25	Brisbane Lions	Midfielder	1864.14	2251.54	0	0	0	0	0	159	9	2017	A	127	7	2015	A	30	97	75	129	107	A	22	22	A	22	A	0	0	1	1	14	14	14	13	14	13	0	1	1	6	0	1	1	1	0	0
2008	26	Richmond	Defender	226.706	226.706	0	0	0	0	0	30	4	2012	D	30	4	2012	D	14	16	8	16	8	A	8	8	A	8	D	1	1	1	1	0	0	0	0	0	0	0	0	0	0	0	1	1	1	0	0
2008	27	North Melbourne	Defender	1389.11	1389.11	0	0	0	0	0	109	9	2017	A	109	9	2017	A	24	85	77	85	77	A	8	8	A	20	A	0	0	0	1	6	6	6	6	6	6	0	0	0	3	0	1	1	1	0	0
2008	28	Adelaide	Forward	259.023	476.757	0	0	0	0	0	52	9	2017	A	34	6	2014	D	1	33	17	51	35	A	16	16	A	6	A	0	0	1	1	0	0	0	0	0	0	0	0	0	0	0	1	1	1	0	0
2008	29	Collingwood	Midfielder	1726.41	2397.71	0	0	0	0	0	135	9	2017	A	98	6	2014	A	37	61	47	98	84	A	14	14	A	21	A	0	0	1	1	65	44	37	36	58	57	7	1	1	19	0	1	1	1	0	0
2008	30	Sydney	Midfielder	2907.16	2907.16	0	0	0	0	0	172	9	2017	A	172	9	2017	A	26	146	124	146	124	A	22	22	A	22	A	0	0	0	1	106	106	97	95	97	95	9	2	2	12	0	1	1	1	0	0
2008	31	Western Bulldogs	Ruck	1175.21	1175.21	1	1	1	0	0	122	9	2017	A	122	9	2017	A	8	114	105	114	105	A	9	9	A	18	A	0	0	0	1	0	0	0	0	0	0	0	0	0	0	1	1	0	0	1	1
2008	32	Western Bulldogs	Defender	611.238	886.851	0	0	0	1	0	95	9	2017	A	66	6	2014	A	5	61	41	90	70	A	20	20	A	12	A	0	0	1	1	7	2	2	2	7	7	0	0	0	0	0	1	1	1	0	0
2008	33	Geelong	Defender	95.9206	109.633	0	0	0	0	0	15	5	2013	D	13	4	2012	D	6	7	5	9	7	A	2	2	A	5	D	1	0	1	1	0	0	0	0	0	0	0	0	0	0	0	1	1	1	0	0
2008	34	Hawthorn	Midfielder	2163.98	2163.98	0	0	0	0	0	145	9	2017	A	145	9	2017	A	17	128	106	128	106	A	22	22	A	19	A	0	0	0	1	18	18	18	18	18	18	0	0	0	1	0	1	1	1	0	0
2008	35	Melbourne	Defender	543.429	839.45	0	0	0	1	0	87	8	2016	D	57	4	2012	D	35	22	6	52	36	A	16	16	A	6	D	1	0	1	1	1	0	0	0	1	1	0	0	0	0	0	1	1	1	0	0
2008	36	West Coast	Defender	507.531	507.531	0	0	0	0	0	45	6	2014	D	45	6	2014	D	8	37	19	37	19	A	18	18	A	5	A	1	1	1	1	0	0	0	0	0	0	0	0	0	0	0	1	1	1	0	0
2008	37	Fremantle	Ruck	782.761	782.761	0	0	0	0	0	94	9	2017	D	94	9	2017	D	8	86	73	86	73	A	13	13	A	14	A	1	1	1	1	1	1	1	1	1	1	0	0	0	0	0	1	1	1	0	0
2008	38	Port Adelaide	Defender	2558.63	2558.63	0	0	0	0	0	156	9	2017	A	156	9	2017	A	14	142	123	142	123	A	19	19	A	22	A	0	0	0	1	15	15	15	15	15	15	0	0	0	5	0	1	1	1	0	0
2008	39	Geelong	Midfielder	1951.39	1951.39	1	1	1	1	0	124	9	2017	A	124	9	2017	A	1	123	119	123	119	A	4	4	A	21	A	0	0	0	1	19	19	19	19	19	19	0	0	0	1	1	1	0	0	1	1
2008	40	Carlton	Midfielder	1519.69	2341.96	0	0	0	0	0	144	9	2017	A	95	6	2014	D	25	70	49	119	98	A	21	21	A	18	A	0	0	1	1	24	18	18	9	24	15	0	9	9	6	0	1	1	1	0	0
2008	41	Brisbane Lions	Forward	510.519	510.519	0	0	0	0	0	53	6	2014	D	53	5	2013	D	22	31	12	31	12	A	19	19	A	12	A	1	0	1	1	2	2	2	0	2	0	0	2	2	0	0	1	1	1	0	0
2008	42	Port Adelaide	Midfielder	221.789	221.789	1	1	1	0	0	19	4	2012	D	19	4	2012	D	10	9	0	9	0	A	9	9	A	0	D	1	1	1	1	0	0	0	0	0	0	0	0	0	0	1	1	0	0	1	1
2008	43	North Melbourne	Midfielder	857.014	857.014	0	0	0	0	0	57	6	2014	D	57	6	2014	D	17	40	27	40	27	A	13	13	A	18	A	1	1	1	1	2	2	2	2	2	2	0	0	0	2	0	1	1	1	0	0
2008	44	Adelaide	Midfielder	2886.23	2886.23	0	0	0	0	0	156	9	2017	A	156	9	2017	A	15	141	123	141	123	A	18	18	A	21	A	0	0	0	1	88	88	88	84	88	84	0	4	4	11	0	1	1	1	0	0
2008	45	Collingwood	Defender	0	0	0	0	0	0	0	0	2	2010	D	0	2	2010	D	0	0	0	0	0	D	0	0	AD	0	AD	1	1	1	0	0	0	0	0	0	0	0	0	0	0	0	1	1	1	0	0
2008	46	Collingwood	Midfielder	55.608	55.608	1	1	1	0	0	6	4	2012	D	6	4	2012	D	0	6	1	6	1	A	5	5	A	1	D	1	1	1	1	0	0	0	0	0	0	0	0	0	0	1	1	0	0	1	1
2008	47	St Kilda	Forward	583.797	993.125	0	0	0	0	0	96	9	2017	A	58	6	2014	A	7	51	49	89	87	A	2	2	A	12	A	0	0	1	1	4	2	2	2	4	4	0	0	0	0	0	1	1	1	0	0
2008	48	St Kilda	Forward	23.5006	23.5006	0	1	1	0	0	3	4	2012	D	3	3	2011	D	3	0	0	0	0	A	0	0	D	0	D	1	0	1	1	0	0	0	0	0	0	0	0	0	0	1	1	0	0	1	1
2008	49	Geelong	Defender	687.412	1126.85	0	0	0	0	0	102	9	2017	D	61	6	2014	D	7	54	41	95	82	A	13	13	A	20	A	1	0	1	1	4	0	0	0	4	4	0	0	0	0	0	1	1	1	0	0
2008	50	Hawthorn	Forward	24.5797	166.466	0	0	0	0	0	23	6	2014	D	5	3	2011	A	0	5	0	23	18	A	5	5	A	5	A	1	0	1	1	0	0	0	0	0	0	0	0	0	0	0	1	1	1	0	0
2008	51	Melbourne	Defender	996.619	996.619	0	0	0	1	0	116	9	2017	A	116	9	2017	A	21	95	86	95	86	A	9	9	A	6	A	0	0	0	1	0	0	0	0	0	0	0	0	0	0	0	1	1	1	0	0
2008	52	West Coast	Defender	12.6604	12.6604	0	0	0	0	0	2	3	2011	D	2	3	2011	D	2	0	0	0	0	A	0	0	D	0	AD	1	1	1	1	0	0	0	0	0	0	0	0	0	0	0	1	1	1	0	0
2008	53	Fremantle	Midfielder	1450.19	1450.19	0	0	0	1	0	100	9	2017	A	100	9	2017	A	6	94	91	94	91	A	3	3	A	8	A	0	0	0	1	22	22	22	22	22	22	0	0	0	0	0	1	1	1	0	0
2008	54	Port Adelaide	Ruck	59.5852	59.5852	0	0	0	0	0	16	7	2015	D	16	7	2015	D	0	16	16	16	16	A	0	0	A	9	A	1	1	1	1	0	0	0	0	0	0	0	0	0	0	0	1	1	1	0	0
2008	55	Essendon	Forward	0	0	0	0	0	0	0	0	2	2010	D	0	2	2010	D	0	0	0	0	0	D	0	0	AD	0	AD	1	1	1	0	0	0	0	0	0	0	0	0	0	0	0	1	1	1	0	0
2008	56	Fremantle	Forward	14.8898	14.8898	0	1	1	0	0	2	3	2011	D	2	3	2011	D	0	2	0	2	0	A	2	2	D	0	AD	1	1	1	1	0	0	0	0	0	0	0	0	0	0	1	1	0	0	1	1
2008	57	Brisbane Lions	Forward	154.368	154.368	0	0	0	0	0	25	5	2013	D	25	5	2013	D	6	19	11	19	11	A	8	8	A	8	A	1	1	1	1	0	0	0	0	0	0	0	0	0	0	0	1	1	1	0	0
2008	59	North Melbourne	Forward	12.0705	12.0705	0	0	0	0	0	2	2	2010	D	2	2	2010	D	2	0	0	0	0	D	0	0	AD	0	AD	1	1	1	0	0	0	0	0	0	0	0	0	0	0	0	1	1	1	0	0
2008	60	Adelaide	Defender	0	113.61	0	0	0	0	0	17	8	2016	D	0	1	2009	D	0	0	0	17	17	NL	0	0	AD	0	AD	1	0	1	0	0	0	0	0	0	0	0	0	0	0	0	1	1	1	0	0
2008	61	Sydney	Defender	25.8569	143.367	0	1	1	0	0	14	6	2014	D	2	4	2012	A	2	0	0	12	12	A	0	0	A	0	A	1	0	1	1	0	0	0	0	0	0	0	0	0	0	1	1	0	0	1	1
2008	62	St Kilda	Midfielder	44.0461	44.0461	0	0	0	0	0	3	3	2011	D	3	3	2011	D	0	3	0	3	0	A	3	3	D	0	AD	1	1	1	1	0	0	0	0	0	0	0	0	0	0	0	1	1	1	0	0
2008	63	Hawthorn	Forward	9.46916	9.46916	0	0	0	0	0	1	8	2016	D	1	6	2014	A	0	1	1	1	1	A	0	0	A	0	A	1	0	1	1	0	0	0	0	0	0	0	0	0	0	0	1	1	1	0	0
2008	64	Melbourne	Midfielder	853.888	853.888	0	0	0	0	0	71	7	2015	D	71	7	2015	D	10	61	53	61	53	A	8	8	A	18	A	1	1	1	1	0	0	0	0	0	0	0	0	0	0	0	1	1	1	0	0
2008	65	Carlton	Defender	29.9593	29.9593	0	1	1	0	0	3	5	2013	D	3	5	2013	D	0	3	2	3	2	A	1	1	A	2	A	1	1	1	1	0	0	0	0	0	0	0	0	0	0	1	1	0	0	1	1
2008	66	Port Adelaide	Forward	0	0	0	0	0	0	0	0	2	2010	D	0	2	2010	D	0	0	0	0	0	D	0	0	AD	0	AD	1	1	1	0	0	0	0	0	0	0	0	0	0	0	0	1	1	1	0	0
2008	67	Essendon	Defender	4.58192	4.58192	0	0	0	0	0	1	3	2011	D	1	3	2011	D	1	0	0	0	0	A	0	0	D	0	AD	1	1	1	1	0	0	0	0	0	0	0	0	0	0	0	1	1	1	0	0
2008	68	Fremantle	Forward	18.7647	18.7647	0	1	1	0	0	5	3	2011	D	5	3	2011	D	5	0	0	0	0	A	0	0	D	0	AD	1	1	1	1	0	0	0	0	0	0	0	0	0	0	1	1	0	0	1	1
2008	69	Brisbane Lions	Ruck	0	0	0	0	0	0	0	0	3	2011	D	0	3	2011	D	0	0	0	0	0	A	0	0	D	0	AD	1	1	1	1	0	0	0	0	0	0	0	0	0	0	0	1	1	1	0	0
2008	71	North Melbourne	Midfielder	0	0	0	0	0	0	0	0	2	2010	D	0	2	2010	D	0	0	0	0	0	D	0	0	AD	0	AD	1	1	1	0	0	0	0	0	0	0	0	0	0	0	0	1	1	1	0	0
2008	72	Adelaide	Defender	7.89779	7.89779	0	0	0	0	0	2	4	2012	D	2	4	2012	D	2	0	0	0	0	A	0	0	A	0	D	1	1	1	1	0	0	0	0	0	0	0	0	0	0	0	1	1	1	0	0
2009	1	Melbourne	Midfielder	413.402	2362.68	0	0	0	0	0	146	8	2017	A	31	2	2011	A	31	0	0	115	96	A	0	19	A	21	A	0	0	1	0	21	5	0	0	16	16	5	0	0	5	0	1	1	1	0	0
2009	2	Melbourne	Midfielder	1106.81	1106.81	0	0	0	0	0	86	8	2017	D	86	8	2017	D	37	49	27	49	27	A	22	22	A	20	A	1	1	1	1	1	1	0	0	0	0	1	0	0	0	0	1	1	1	0	0
2009	3	Richmond	Midfielder	3477.75	3477.75	0	0	0	0	0	172	8	2017	A	172	8	2017	A	43	129	109	129	109	A	20	20	A	22	A	0	0	0	1	134	134	116	111	116	111	18	5	5	16	0	1	1	1	0	0
2009	4	Fremantle	Midfielder	313.137	313.137	0	0	0	0	0	24	7	2016	D	24	7	2016	D	21	3	3	3	3	A	0	0	A	0	A	1	1	1	1	3	12	6	3	-3	-6	6	3	3	3	0	1	1	1	0	0
2009	5	North Melbourne	Midfielder	1965.87	1965.87	0	0	0	0	0	157	8	2017	A	157	8	2017	A	34	123	104	123	104	A	19	19	A	20	A	0	0	0	1	32	32	32	32	32	32	0	0	0	3	0	1	1	1	0	0
2009	6	Sydney	Forward	881.233	881.233	0	0	0	0	0	80	8	2017	A	80	8	2017	A	16	64	60	64	60	A	4	4	A	3	A	0	0	0	1	3	3	3	3	3	3	0	0	0	0	0	1	1	1	0	0
2009	7	West Coast	Defender	1407.82	1407.82	0	0	0	0	0	125	8	2017	A	125	8	2017	A	20	105	93	105	93	A	12	12	A	13	A	0	0	0	1	1	1	1	1	1	1	0	0	0	0	0	1	1	1	0	0
2009	8	Port Adelaide	Forward	193.668	193.668	0	0	0	0	0	31	7	2016	D	31	7	2016	D	4	27	19	27	19	A	8	8	A	8	A	1	1	1	1	1	1	0	0	0	0	1	0	0	0	0	1	1	1	0	0
2009	9	Port Adelaide	Midfielder	410.578	446.368	1	1	1	0	0	55	7	2016	D	50	6	2015	D	13	37	26	42	31	A	11	11	A	15	A	1	0	1	1	0	0	0	0	0	0	0	0	0	0	1	1	0	0	1	1
2009	10	Essendon	Forward	1618.11	1892.84	0	0	0	0	0	132	8	2017	A	113	6	2015	A	36	77	55	96	74	A	22	22	A	21	A	0	0	1	1	3	3	0	0	0	0	3	0	0	0	0	1	1	1	0	0
2009	11	Melbourne	Midfielder	235.78	235.78	1	1	1	0	0	19	4	2013	D	19	3	2012	A	18	1	0	1	0	A	1	1	A	0	D	1	0	1	1	2	2	0	0	0	0	2	0	0	0	1	1	0	0	1	1
2009	12	Carlton	Midfielder	462.395	462.395	1	1	1	0	0	42	7	2016	D	42	5	2014	D	10	32	24	32	24	A	8	8	A	17	A	1	0	1	1	1	1	1	1	1	1	0	0	0	1	1	1	0	0	1	1
2009	13	Adelaide	Defender	1322.4	1322.4	0	0	0	0	0	138	8	2017	A	138	8	2017	A	9	129	107	129	107	A	22	22	A	22	A	0	0	0	1	3	3	3	2	3	2	0	1	1	0	0	1	1	1	0	0
2009	14	Sydney	Midfielder	1894.52	2217.01	1	1	1	1	0	139	8	2017	A	114	6	2015	A	38	76	54	101	79	A	22	22	A	10	A	0	0	1	1	8	8	8	3	8	3	0	5	5	2	1	1	0	0	1	1
2009	15	Western Bulldogs	Defender	203.559	203.559	0	0	0	0	0	20	5	2014	D	20	5	2014	D	6	14	3	14	3	A	11	11	A	1	A	1	1	1	1	0	0	0	0	0	0	0	0	0	0	0	1	1	1	0	0
2009	16	Port Adelaide	Defender	1889.02	1889.02	1	1	2	0	0	109	8	2017	A	109	8	2017	A	13	96	95	96	95	A	1	1	A	15	A	0	0	0	1	4	4	4	4	4	4	0	0	0	0	2	0	1	0	1	0
2009	17	Geelong	Forward	587.883	587.883	0	0	0	0	0	56	8	2017	A	56	8	2017	A	20	36	36	36	36	A	0	0	A	0	A	0	0	0	1	3	3	0	0	0	0	3	0	0	0	0	1	1	1	0	0
2009	18	Melbourne	Forward	475.011	475.011	0	0	0	0	0	48	5	2014	D	48	5	2014	D	15	33	19	33	19	A	14	14	A	16	A	1	1	1	1	0	0	0	0	0	0	0	0	0	0	0	1	1	1	0	0
2009	19	Richmond	Forward	526.09	526.09	0	0	0	0	0	61	8	2017	A	61	8	2017	A	9	52	43	52	43	A	9	9	A	1	A	0	0	0	1	4	4	4	4	4	4	0	0	0	0	0	1	1	1	0	0
2009	20	Fremantle	Midfielder	2340.78	2340.78	0	0	0	0	0	127	8	2017	A	127	8	2017	A	37	90	81	90	81	A	9	9	A	19	A	0	0	0	1	125	125	107	93	107	93	18	14	14	18	0	1	1	1	0	0
2009	21	North Melbourne	Midfielder	1729.23	2297.89	0	0	0	0	0	155	8	2017	A	117	6	2015	A	34	83	61	121	99	A	22	22	A	22	A	0	0	1	1	9	9	7	2	7	2	2	5	5	1	0	1	1	1	0	0
2009	22	West Coast	Forward	2.33539	2.33539	1	1	1	0	0	1	3	2012	D	1	3	2012	D	1	0	0	0	0	A	0	0	D	0	AD	1	1	1	1	0	0	0	0	0	0	0	0	0	0	1	1	0	0	1	1
2009	23	West Coast	Midfielder	79.6052	1025.94	0	0	0	0	0	89	8	2017	A	11	3	2012	A	7	4	0	82	78	A	4	4	A	19	A	0	0	1	1	8	0	0	0	8	8	0	0	0	2	0	1	1	1	0	0
2009	24	Essendon	Defender	809.869	1036.6	0	1	1	0	0	106	8	2017	A	84	6	2015	A	9	75	57	97	79	A	18	18	A	21	A	0	0	1	1	13	12	12	12	13	13	0	0	0	6	1	1	0	0	1	1
2009	25	North Melbourne	Forward	419.062	460.648	1	1	1	0	0	51	8	2017	A	47	7	2016	A	1	46	43	50	47	A	3	3	A	18	A	0	0	1	1	0	0	0	0	0	0	0	0	0	0	1	1	0	0	1	1
2009	26	Essendon	Midfielder	1033.08	1033.08	0	0	0	0	0	76	8	2017	A	76	8	2017	A	20	56	50	56	50	A	6	6	A	7	A	0	0	0	1	0	0	0	0	0	0	0	0	0	0	0	1	1	1	0	0
2009	27	Brisbane Lions	Midfielder	0	0	0	1	1	0	0	0	4	2013	D	0	4	2013	D	0	0	0	0	0	A	0	0	A	0	D	1	1	1	1	0	0	0	0	0	0	0	0	0	0	1	1	0	0	1	1
2009	28	Geelong	Midfielder	2403.62	2403.62	1	1	2	0	0	145	8	2017	A	145	8	2017	A	26	119	98	119	98	A	21	21	A	22	A	0	0	0	1	38	38	38	36	38	36	0	2	2	5	2	0	1	0	1	0
2009	29	Adelaide	Forward	98.1449	1575.63	0	0	0	0	0	136	8	2017	A	14	2	2011	A	14	0	0	122	106	A	0	16	A	20	A	0	0	1	0	24	0	0	0	24	24	0	0	0	1	0	1	1	1	0	0
2009	31	Western Bulldogs	Midfielder	307.152	466.85	0	0	0	0	0	40	7	2016	D	26	5	2014	D	3	23	18	37	32	A	5	5	A	11	A	1	0	1	1	1	1	0	0	0	0	1	0	0	0	0	1	1	1	0	0
2009	32	St Kilda	Defender	19.1262	19.1262	0	0	0	1	0	2	3	2012	D	2	3	2012	D	2	0	0	0	0	A	0	0	D	0	AD	1	1	1	1	0	0	0	0	0	0	0	0	0	0	0	1	1	1	0	0
2009	33	Essendon	Midfielder	0	0	0	1	1	0	0	0	3	2012	D	0	3	2012	D	0	0	0	0	0	A	0	0	D	0	AD	1	1	1	1	0	0	0	0	0	0	0	0	0	0	1	1	0	0	1	1
2009	34	Melbourne	Ruck	623.328	623.328	0	0	0	0	0	74	8	2017	A	74	8	2017	A	4	70	70	70	70	A	0	0	A	13	A	0	0	0	1	23	23	23	23	23	23	0	0	0	0	0	1	1	1	0	0
2009	35	Richmond	Defender	686.396	686.396	0	0	0	0	0	82	8	2017	A	82	8	2017	A	22	60	58	60	58	A	2	2	A	5	A	0	0	0	1	0	0	0	0	0	0	0	0	0	0	0	1	1	1	0	0
2009	36	Fremantle	Forward	0	0	0	0	0	0	0	0	2	2011	D	0	2	2011	D	0	0	0	0	0	D	0	0	AD	0	AD	1	1	1	0	0	0	0	0	0	0	0	0	0	0	0	1	1	1	0	0
2009	37	North Melbourne	Defender	1736.79	1736.79	0	0	0	0	0	110	8	2017	A	110	8	2017	A	13	97	75	97	75	A	22	22	A	22	A	0	0	0	1	2	2	2	2	2	2	0	0	0	0	0	1	1	1	0	0
2009	38	Sydney	Forward	858.324	858.324	0	0	0	0	0	109	8	2017	A	109	8	2017	A	22	87	68	87	68	A	19	19	A	10	A	0	0	0	1	7	7	7	5	7	5	0	2	2	0	0	1	1	1	0	0
2009	39	Hawthorn	Forward	32.4959	48.2592	1	1	2	0	0	7	7	2016	D	3	6	2015	D	0	3	3	7	7	A	0	0	A	3	A	1	0	1	1	0	0	0	0	0	0	0	0	0	0	2	0	1	0	1	0
2009	40	Geelong	Forward	877.043	1336.7	0	0	0	0	0	91	8	2017	A	58	5	2014	A	16	42	26	75	59	A	16	16	A	18	A	0	0	1	1	7	7	6	6	6	6	1	0	0	5	0	1	1	1	0	0
2009	41	North Melbourne	Forward	0	0	0	1	1	0	0	0	4	2013	D	0	4	2013	D	0	0	0	0	0	A	0	0	A	0	D	1	1	1	1	0	0	0	0	0	0	0	0	0	0	1	1	0	0	1	1
2009	42	Geelong	Ruck	113.35	259.753	0	1	1	0	0	41	8	2017	A	21	7	2016	A	9	12	11	32	31	A	1	1	A	7	A	0	0	1	1	0	0	0	0	0	0	0	0	0	0	1	1	0	0	1	1
2009	43	Carlton	Defender	101.6	101.6	0	0	0	0	0	14	4	2013	D	14	4	2013	D	10	4	2	4	2	A	2	2	A	2	D	1	1	1	1	0	0	0	0	0	0	0	0	0	0	0	1	1	1	0	0
2009	44	Richmond	Defender	200.697	534.678	1	1	1	0	0	58	8	2017	A	31	6	2015	D	7	24	10	51	37	A	14	14	A	3	A	0	0	1	1	0	0	0	0	0	0	0	0	0	0	1	1	0	0	1	1
2009	45	Adelaide	Defender	322.653	322.653	0	0	0	0	0	22	8	2017	R	22	8	2017	R	0	22	10	22	10	A	12	12	A	2	A	1	1	1	1	0	0	0	0	0	0	0	0	0	0	0	1	1	1	0	0
2009	46	Hawthorn	Defender	1139.8	1139.8	0	1	2	0	0	128	8	2017	A	128	8	2017	A	24	104	82	104	82	A	22	22	A	22	A	0	0	0	1	0	0	0	0	0	0	0	0	0	0	2	0	1	0	1	0
2009	47	Brisbane Lions	Defender	798.901	798.901	1	1	2	0	0	81	8	2017	D	81	8	2017	D	13	68	52	68	52	A	16	16	A	13	A	1	1	1	1	0	0	0	0	0	0	0	0	0	0	2	0	1	0	1	0
2009	48	Fremantle	Midfielder	117.406	117.406	1	1	1	0	0	17	4	2013	D	17	4	2013	D	12	5	1	5	1	A	4	4	A	1	D	1	1	1	1	0	0	0	0	0	0	0	0	0	0	1	1	0	0	1	1
2009	49	Fremantle	Defender	345.929	1818.52	1	1	1	0	0	122	8	2017	A	35	3	2012	D	25	10	0	97	87	A	10	10	D	20	A	0	0	1	1	7	0	0	0	7	7	0	0	0	0	1	1	0	0	1	1
2009	50	Melbourne	Ruck	137.962	147.775	0	0	0	0	0	24	8	2017	R	22	6	2015	A	1	21	19	23	21	A	2	2	A	11	A	1	0	1	1	0	0	0	0	0	0	0	0	0	0	0	1	1	1	0	0
2009	51	Richmond	Forward	25.5018	25.5018	0	0	0	1	0	4	2	2011	D	4	2	2011	D	4	0	0	0	0	D	0	0	AD	0	AD	1	1	1	0	0	0	0	0	0	0	0	0	0	0	0	1	1	1	0	0
2009	52	Fremantle	Midfielder	6.67293	6.67293	0	0	0	0	0	4	2	2011	D	4	2	2011	D	4	0	0	0	0	D	0	0	AD	0	AD	1	1	1	0	0	0	0	0	0	0	0	0	0	0	0	1	1	1	0	0
2009	53	North Melbourne	Midfielder	0	0	0	0	0	0	0	0	2	2011	D	0	2	2011	D	0	0	0	0	0	D	0	0	AD	0	AD	1	1	1	0	0	0	0	0	0	0	0	0	0	0	0	1	1	1	0	0
2009	54	Sydney	Forward	1.14603	1.14603	0	0	0	1	0	1	2	2011	D	1	2	2011	D	1	0	0	0	0	D	0	0	AD	0	AD	1	1	1	0	0	0	0	0	0	0	0	0	0	0	0	1	1	1	0	0
2009	55	Sydney	Forward	103.519	174.005	0	1	1	0	0	27	5	2014	D	17	3	2012	A	9	8	0	18	10	A	8	8	A	9	A	1	0	1	1	3	3	0	0	0	0	3	0	0	0	1	1	0	0	1	1
2009	56	Geelong	Midfielder	119.91	119.91	0	1	1	0	0	14	8	2017	D	14	8	2017	D	3	11	11	11	11	A	0	0	A	0	A	1	1	1	1	0	0	0	0	0	0	0	0	0	0	1	1	0	0	1	1
2009	57	Hawthorn	Midfielder	0	0	0	0	0	0	0	0	2	2011	D	0	2	2011	D	0	0	0	0	0	D	0	0	AD	0	AD	1	1	1	0	0	0	0	0	0	0	0	0	0	0	0	1	1	1	0	0
2009	59	Carlton	Forward	0	0	0	0	0	0	0	0	3	2012	D	0	3	2012	D	0	0	0	0	0	A	0	0	D	0	AD	1	1	1	1	0	0	0	0	0	0	0	0	0	0	0	1	1	1	0	0
2009	61	Adelaide	Ruck	0	0	0	0	0	0	0	0	3	2012	D	0	3	2012	D	0	0	0	0	0	A	0	0	D	0	AD	1	1	1	1	0	0	0	0	0	0	0	0	0	0	0	1	1	1	0	0
2009	62	Collingwood	Defender	655.833	655.833	0	0	0	0	0	61	8	2017	R	61	8	2017	R	4	57	39	57	39	A	18	18	A	15	A	1	1	1	1	0	0	0	0	0	0	0	0	0	0	0	1	1	1	0	0
2009	67	Richmond	Defender	138.731	138.731	0	0	0	0	0	16	3	2012	D	16	3	2012	D	15	1	0	1	0	A	1	1	D	0	AD	1	1	1	1	0	0	0	0	0	0	0	0	0	0	0	1	1	1	0	0
2009	69	Hawthorn	Defender	1304.14	1304.14	0	1	1	0	0	92	8	2017	A	92	8	2017	A	0	92	92	92	92	A	0	0	A	18	A	0	0	0	1	0	0	0	0	0	0	0	0	0	0	1	1	0	0	1	1
2009	71	Richmond	Forward	227.665	227.665	1	1	1	0	0	23	2	2011	D	23	2	2011	D	23	0	0	0	0	D	0	0	AD	0	AD	1	1	1	0	0	0	0	0	0	0	0	0	0	0	1	1	0	0	1	1
2009	73	Brisbane Lions	Midfielder	149.981	149.981	0	0	0	0	0	17	4	2013	D	17	4	2013	D	13	4	2	4	2	A	2	2	A	2	D	1	1	1	1	0	0	0	0	0	0	0	0	0	0	0	1	1	1	0	0
2010	1	Gold Coast	Midfielder	1638.66	1638.66	0	0	0	0	0	97	7	2017	A	97	7	2017	A	33	64	46	64	46	A	18	18	A	22	A	0	0	0	1	9	9	6	5	6	5	3	1	1	5	0	1	1	1	0	0
2010	2	Gold Coast	Forward	1454.78	1470.57	0	0	0	1	0	83	7	2017	A	81	5	2015	A	36	45	30	47	32	A	15	15	A	15	A	0	0	1	1	26	26	20	13	20	13	6	7	7	6	0	1	1	1	0	0
2010	3	Gold Coast	Forward	816.413	816.413	0	0	0	0	0	98	7	2017	A	98	7	2017	A	22	76	56	76	56	A	20	20	A	22	A	0	0	0	1	3	3	3	3	3	3	0	0	0	2	0	1	1	1	0	0
2010	4	West Coast	Midfielder	2616.04	2616.04	0	0	0	0	0	145	7	2017	A	145	7	2017	A	36	109	87	109	87	A	22	22	A	22	A	0	0	0	1	63	63	55	53	55	53	8	2	2	6	0	1	1	1	0	0
2010	5	Brisbane Lions	Midfielder	181.35	1336.99	1	1	1	0	0	80	7	2017	A	16	3	2013	A	15	1	0	65	64	A	1	1	A	21	A	0	0	1	1	11	0	0	0	11	11	0	0	0	5	1	1	0	0	1	1
2010	6	Richmond	Defender	1108.84	1108.84	0	0	0	0	0	83	7	2017	A	83	7	2017	A	35	48	32	48	32	A	16	16	A	18	A	0	0	0	1	3	3	2	2	2	2	1	0	0	2	0	1	1	1	0	0
2010	7	Gold Coast	Midfielder	243.968	1299.08	0	0	0	0	0	108	7	2017	A	24	2	2012	A	24	0	0	84	68	A	0	16	A	14	A	0	0	1	0	11	0	0	0	11	11	0	0	0	2	0	1	1	1	0	0
2010	8	Essendon	Midfielder	2184.46	2184.46	0	0	0	0	0	126	7	2017	A	126	7	2017	A	42	84	65	84	65	A	19	19	A	21	A	0	0	0	1	55	55	48	38	48	38	7	10	10	14	0	1	1	1	0	0
2010	9	Gold Coast	Midfielder	1629.15	1922.73	0	0	0	0	0	114	7	2017	A	95	6	2016	A	31	64	44	83	63	A	20	20	A	22	A	0	0	1	1	28	23	23	14	28	19	0	9	9	13	0	1	1	1	0	0
2010	10	Gold Coast	Forward	153.127	183.431	0	1	1	0	0	26	7	2017	R	22	5	2015	D	8	14	5	18	9	A	9	9	A	3	A	1	0	1	1	0	0	0	0	0	0	0	0	0	0	1	1	0	0	1	1
2010	11	Gold Coast	Forward	1457.11	1457.11	0	0	0	0	0	121	7	2017	A	121	7	2017	A	30	91	83	91	83	A	8	8	A	22	A	0	0	0	1	27	27	24	24	24	24	3	0	0	4	0	1	1	1	0	0
2010	12	Melbourne	Forward	0	0	0	0	0	0	0	0	2	2012	D	0	2	2012	D	0	0	0	0	0	D	0	0	AD	0	AD	1	1	1	0	0	0	0	0	0	0	0	0	0	0	0	1	1	1	0	0
2010	13	Gold Coast	Defender	259.833	259.833	0	0	0	0	0	40	6	2016	D	40	6	2016	D	23	17	10	17	10	A	7	7	A	3	A	1	1	1	1	0	0	0	0	0	0	0	0	0	0	0	1	1	1	0	0
2010	14	Adelaide	Defender	2726.43	2726.43	0	0	0	0	0	135	7	2017	A	135	7	2017	A	33	102	84	102	84	A	18	18	A	22	A	0	0	0	1	13	13	13	13	13	13	0	0	0	4	0	1	1	1	0	0
2010	15	Geelong	Midfielder	329.753	375.014	1	1	1	0	0	47	7	2017	D	38	6	2016	A	14	24	11	33	20	A	13	13	A	6	A	1	0	1	1	0	0	0	0	0	0	0	0	0	0	1	1	0	0	1	1
2010	16	Port Adelaide	Midfielder	248.066	683.317	0	0	0	0	0	72	7	2017	A	26	2	2012	A	26	0	0	46	39	A	0	7	A	12	A	0	0	1	0	0	0	0	0	0	0	0	0	0	0	0	1	1	1	0	0
2010	17	North Melbourne	Forward	1981.78	1981.78	0	0	0	0	0	146	7	2017	A	146	7	2017	A	38	108	86	108	86	A	22	22	A	22	A	0	0	0	1	2	2	0	0	0	0	2	0	0	0	0	1	1	1	0	0
2010	18	Carlton	Defender	216.538	216.538	0	0	0	0	0	23	5	2015	D	23	5	2015	D	11	12	7	12	7	A	5	5	A	3	A	1	1	1	1	0	0	0	0	0	0	0	0	0	0	0	1	1	1	0	0
2010	19	Hawthorn	Midfielder	2454.92	2454.92	0	0	0	0	0	139	7	2017	A	139	7	2017	A	32	107	86	107	86	A	21	21	A	21	A	0	0	0	1	19	19	18	13	18	13	1	5	5	4	0	1	1	1	0	0
2010	20	Fremantle	Defender	96.6611	96.6611	0	0	0	0	0	10	3	2013	R	10	3	2013	R	10	0	0	0	0	A	0	0	R	0	AD	1	1	1	1	0	0	0	0	0	0	0	0	0	0	0	1	1	1	0	0
2010	21	Sydney	Forward	98.6272	511.583	0	0	0	0	0	48	7	2017	A	12	3	2013	D	0	12	0	48	36	A	12	12	D	8	A	0	0	1	1	0	0	0	0	0	0	0	0	0	0	0	1	1	1	0	0
2010	22	Western Bulldogs	Midfielder	1367.88	1367.88	0	0	0	0	0	104	7	2017	A	104	7	2017	A	25	79	61	79	61	A	18	18	A	13	A	0	0	0	1	13	13	13	13	13	13	0	0	0	0	0	1	1	1	0	0
2010	23	Geelong	Midfielder	1334.71	1334.71	0	0	0	0	0	120	7	2017	A	120	7	2017	A	20	100	83	100	83	A	17	17	A	22	A	0	0	0	1	9	9	9	9	9	9	0	0	0	0	0	1	1	1	0	0
2010	24	St Kilda	Forward	158.349	1336.54	0	0	0	0	0	113	7	2017	A	16	2	2012	A	16	0	0	97	82	A	0	15	A	19	A	0	0	1	0	2	0	0	0	2	2	0	0	0	0	0	1	1	1	0	0
2010	25	Brisbane Lions	Forward	120.445	147.37	1	1	2	0	0	25	5	2015	R	21	3	2013	A	18	3	0	7	4	A	3	3	A	0	A	1	0	1	1	0	0	0	0	0	0	0	0	0	0	2	0	1	0	1	0
2010	26	West Coast	Forward	1535.27	1535.27	0	0	0	0	0	140	7	2017	A	140	7	2017	A	42	98	77	98	77	A	21	21	A	22	A	0	0	0	1	10	10	7	6	7	6	3	1	1	0	0	1	1	1	0	0
2010	27	North Melbourne	Forward	380.504	380.504	1	1	1	0	0	39	5	2015	D	39	5	2015	D	36	3	0	3	0	A	3	3	A	0	A	1	1	1	1	0	0	0	0	0	0	0	0	0	0	1	1	0	0	1	1
2010	28	Brisbane Lions	Midfielder	1133.82	1133.82	0	1	1	0	0	102	7	2017	A	102	7	2017	A	22	80	64	80	64	A	16	16	A	14	A	0	0	0	1	1	1	1	1	1	1	0	0	0	0	1	1	0	0	1	1
2010	29	West Coast	Ruck	391.658	391.658	0	0	0	0	0	49	7	2017	A	49	7	2017	A	3	46	39	46	39	A	7	7	A	12	A	0	0	0	1	1	1	1	1	1	1	0	0	0	1	0	1	1	1	0	0
2010	30	Richmond	Defender	796.222	796.222	1	1	1	0	0	82	7	2017	D	82	7	2017	D	30	52	43	52	43	A	9	9	A	12	A	1	1	1	1	0	0	0	0	0	0	0	0	0	0	1	1	0	0	1	1
2010	31	Essendon	Defender	54.0621	54.0621	1	1	1	0	0	9	5	2015	D	9	5	2015	D	0	9	9	9	9	A	0	0	A	2	A	1	1	1	1	0	0	0	0	0	0	0	0	0	0	1	1	0	0	1	1
2010	32	Brisbane Lions	Forward	885.768	1042.08	0	0	0	0	0	98	7	2017	A	81	6	2016	D	17	64	47	81	64	A	17	17	A	20	A	0	0	1	1	0	0	0	0	0	0	0	0	0	0	0	1	1	1	0	0
2010	33	Melbourne	Defender	1206.7	1929.56	0	0	0	0	0	141	7	2017	A	100	5	2015	A	35	65	44	106	85	A	21	21	A	22	A	0	0	1	1	7	6	5	5	6	6	1	0	0	2	0	1	1	1	0	0
2010	34	Carlton	Defender	8.83065	8.83065	1	1	1	0	0	1	3	2013	D	1	3	2013	D	1	0	0	0	0	A	0	0	D	0	AD	1	1	1	1	0	0	0	0	0	0	0	0	0	0	1	1	0	0	1	1
2010	35	Port Adelaide	Midfielder	31.7389	190.569	0	0	0	0	0	17	6	2016	D	4	4	2014	D	0	4	4	17	17	A	0	0	A	4	D	1	0	1	1	0	0	0	0	0	0	0	0	0	0	0	1	1	1	0	0
2010	36	Port Adelaide	Forward	683.398	683.398	1	1	2	0	0	74	7	2017	A	74	7	2017	A	12	62	59	62	59	A	3	3	A	14	A	0	0	0	1	5	5	5	5	5	5	0	0	0	0	2	0	1	0	1	0
2010	37	Geelong	Midfielder	452.528	452.528	1	1	1	0	0	45	7	2017	A	45	7	2017	A	3	42	34	42	34	A	8	8	A	19	A	0	0	0	1	1	1	1	1	1	1	0	0	0	1	1	1	0	0	1	1
2010	38	Hawthorn	Midfielder	78.3979	341.062	0	0	0	0	0	26	7	2017	D	6	4	2014	A	0	6	6	26	26	A	0	0	A	6	A	1	0	1	1	0	0	0	0	0	0	0	0	0	0	0	1	1	1	0	0
2010	39	Gold Coast	Defender	77.909	77.909	1	1	1	0	0	10	4	2014	D	10	4	2014	D	10	0	0	0	0	A	0	0	A	0	D	1	1	1	1	0	0	0	0	0	0	0	0	0	0	1	1	0	0	1	1
2010	40	Sydney	Midfielder	2068.93	2068.93	0	0	0	0	0	134	7	2017	A	134	7	2017	A	27	107	85	107	85	A	22	22	A	22	A	0	0	0	1	68	68	63	63	63	63	5	0	0	12	0	1	1	1	0	0
2010	41	Western Bulldogs	Midfielder	1710.97	1710.97	0	0	0	0	0	112	7	2017	A	112	7	2017	A	33	79	57	79	57	A	22	22	A	22	A	0	0	0	1	20	20	20	6	20	6	0	14	14	5	0	1	1	1	0	0
2010	42	Carlton	Forward	3.62125	3.62125	0	1	1	0	0	1	3	2013	D	1	3	2013	D	1	0	0	0	0	A	0	0	D	0	AD	1	1	1	1	0	0	0	0	0	0	0	0	0	0	1	1	0	0	1	1
2010	43	St Kilda	Forward	0	0	0	0	0	0	0	0	2	2012	D	0	2	2012	D	0	0	0	0	0	D	0	0	AD	0	AD	1	1	1	0	0	0	0	0	0	0	0	0	0	0	0	1	1	1	0	0
2010	44	Fremantle	Midfielder	1.94442	230.054	1	1	1	0	0	22	6	2016	D	1	3	2013	A	0	1	0	22	21	A	1	1	A	6	A	1	0	1	1	0	0	0	0	0	0	0	0	0	0	1	1	0	0	1	1
2010	45	Collingwood	Forward	1082.54	1082.54	0	1	2	0	0	95	7	2017	A	95	7	2017	A	32	63	60	63	60	A	3	3	A	12	A	0	0	0	1	4	4	4	4	4	4	0	0	0	1	2	0	1	0	1	0
2010	46	Collingwood	Forward	0	0	1	1	1	0	0	0	2	2012	D	0	2	2012	D	0	0	0	0	0	D	0	0	AD	0	AD	1	1	1	0	0	0	0	0	0	0	0	0	0	0	1	1	0	0	1	1
2010	47	Richmond	Midfielder	86.6488	86.6488	0	0	0	0	0	16	4	2014	D	16	4	2014	D	15	1	0	1	0	A	1	1	A	0	D	1	1	1	1	0	0	0	0	0	0	0	0	0	0	0	1	1	1	0	0
2010	48	Essendon	Defender	92.3458	92.3458	0	0	0	0	0	11	5	2015	D	11	5	2015	D	8	3	3	3	3	A	0	0	A	0	A	1	1	1	1	0	0	0	0	0	0	0	0	0	0	0	1	1	1	0	0
2010	49	Gold Coast	Forward	31.7085	31.7085	0	1	1	0	0	6	3	2013	D	6	3	2013	D	3	3	0	3	0	A	3	3	D	0	AD	1	1	1	1	0	0	0	0	0	0	0	0	0	0	1	1	0	0	1	1
2010	50	Melbourne	Defender	6.81966	6.81966	0	0	0	0	0	2	3	2013	D	2	3	2013	D	0	2	0	2	0	A	2	2	D	0	AD	1	1	1	1	0	0	0	0	0	0	0	0	0	0	0	1	1	1	0	0
2010	51	Richmond	Forward	0	0	0	1	1	0	0	0	2	2012	D	0	2	2012	D	0	0	0	0	0	D	0	0	AD	0	AD	1	1	1	0	0	0	0	0	0	0	0	0	0	0	1	1	0	0	1	1
2010	52	Port Adelaide	Defender	900.255	900.255	0	0	0	0	0	76	6	2016	D	76	6	2016	D	22	54	32	54	32	A	22	22	A	9	A	1	1	1	1	3	3	3	0	3	0	0	3	3	0	0	1	1	1	0	0
2010	53	Melbourne	Defender	1766.21	1766.21	1	1	2	0	0	126	7	2017	A	126	7	2017	A	22	104	87	104	87	A	17	17	A	21	A	0	0	0	1	6	6	6	6	6	6	0	0	0	0	2	0	1	0	1	0
2010	54	Geelong	Midfielder	23.6696	23.6696	0	1	1	0	0	5	4	2014	D	5	4	2014	D	1	4	0	4	0	A	4	4	A	0	D	1	1	1	1	0	0	0	0	0	0	0	0	0	0	1	1	0	0	1	1
2010	55	Hawthorn	Defender	268.02	268.02	0	0	0	0	0	25	6	2016	D	25	6	2016	D	0	25	25	25	25	A	0	0	A	13	A	1	1	1	1	0	0	0	0	0	0	0	0	0	0	0	1	1	1	0	0
2010	56	Fremantle	Forward	36.4848	36.4848	1	1	3	0	0	6	3	2013	D	6	3	2013	D	5	1	0	1	0	A	1	1	D	0	AD	1	1	1	1	0	0	0	0	0	0	0	0	0	0	3	0	0	1	0	1
2010	57	Sydney	Defender	489.326	489.326	0	0	0	0	0	40	7	2017	A	40	7	2017	A	40	0	0	0	0	A	0	0	A	0	A	0	0	0	1	0	0	0	0	0	0	0	0	0	0	0	1	1	1	0	0
2010	59	St Kilda	Midfielder	81.031	81.031	0	0	0	0	0	8	3	2013	D	8	3	2013	D	6	2	0	2	0	A	2	2	D	0	AD	1	1	1	1	0	0	0	0	0	0	0	0	0	0	0	1	1	1	0	0
2010	60	Collingwood	Forward	15.5607	15.5607	0	0	0	0	0	3	2	2012	D	3	2	2012	D	3	0	0	0	0	D	0	0	AD	0	AD	1	1	1	0	0	0	0	0	0	0	0	0	0	0	0	1	1	1	0	0
2010	61	Adelaide	Midfielder	699.479	1002.19	1	1	2	0	0	70	7	2017	A	52	6	2016	A	3	49	40	67	58	A	9	9	A	10	A	0	0	1	1	6	0	0	0	6	6	0	0	0	0	2	0	1	0	1	0
2010	62	West Coast	Defender	242.813	242.813	0	0	0	0	0	26	4	2014	D	26	4	2014	D	14	12	2	12	2	A	10	10	A	2	D	1	1	1	1	0	0	0	0	0	0	0	0	0	0	0	1	1	1	0	0
2010	63	Richmond	Ruck	12.8147	70.8091	0	0	0	0	0	15	6	2016	R	2	3	2013	D	2	0	0	13	13	A	0	0	D	12	A	1	0	1	1	0	0	0	0	0	0	0	0	0	0	0	1	1	1	0	0
2010	64	Essendon	Defender	0	0	0	0	0	0	0	0	3	2013	D	0	3	2013	D	0	0	0	0	0	A	0	0	D	0	AD	1	1	1	1	0	0	0	0	0	0	0	0	0	0	0	1	1	1	0	0
2010	66	Hawthorn	Forward	1464.18	1464.18	0	1	1	0	0	130	7	2017	A	130	7	2017	A	35	95	76	95	76	A	19	19	A	22	A	0	0	0	1	3	3	3	3	3	3	0	0	0	0	1	1	0	0	1	1
2010	67	Carlton	Defender	146.697	146.697	0	1	1	0	0	15	4	2014	D	15	4	2014	D	8	7	1	7	1	A	6	6	A	1	D	1	1	1	1	0	0	0	0	0	0	0	0	0	0	1	1	0	0	1	1
2010	69	North Melbourne	Defender	68.5024	68.5024	0	0	0	0	0	6	6	2016	D	6	6	2016	D	5	1	0	1	0	A	1	1	A	0	D	1	1	1	1	0	0	0	0	0	0	0	0	0	0	0	1	1	1	0	0
2010	70	Carlton	Defender	364.659	364.659	0	0	0	0	0	39	4	2014	R	39	4	2014	R	36	3	0	3	0	A	3	3	A	0	R	1	1	1	1	2	2	0	0	0	0	2	0	0	0	0	1	1	1	0	0
2010	71	North Melbourne	Ruck	0	0	0	1	1	0	0	0	3	2013	D	0	3	2013	D	0	0	0	0	0	A	0	0	D	0	AD	1	1	1	1	0	0	0	0	0	0	0	0	0	0	1	1	0	0	1	1
2011	1	Greater Western Sydney	Forward	627.467	627.467	0	0	0	0	0	72	6	2017	A	72	6	2017	A	10	62	43	62	43	A	19	19	A	3	A	0	0	0	1	11	11	11	11	11	11	0	0	0	0	0	1	1	1	0	0
2011	2	Greater Western Sydney	Midfielder	1404.64	1404.64	0	0	0	0	0	90	6	2017	A	90	6	2017	A	30	60	46	60	46	A	14	14	A	18	A	0	0	0	1	27	27	26	24	26	24	1	2	2	4	0	1	1	1	0	0
2011	3	Greater Western Sydney	Midfielder	113.191	1331.5	0	0	0	0	0	90	6	2017	A	13	2	2013	A	13	0	0	77	55	A	0	22	A	15	A	0	0	1	0	20	0	0	0	20	9	0	0	11	0	0	1	1	1	0	0
2011	4	Greater Western Sydney	Midfielder	546.237	880.054	0	0	0	0	0	74	6	2017	A	52	5	2016	A	19	33	13	55	35	A	20	20	A	11	A	0	0	1	1	8	4	2	0	6	4	2	2	2	0	0	1	1	1	0	0
2011	5	Greater Western Sydney	Defender	418.037	418.037	0	0	0	0	0	41	6	2017	A	41	6	2017	A	9	32	25	32	25	A	7	7	A	11	A	0	0	0	1	0	0	0	0	0	0	0	0	0	0	0	1	1	1	0	0
2011	6	Port Adelaide	Midfielder	1858.93	1858.93	0	0	0	1	0	120	6	2017	A	120	6	2017	A	41	79	58	79	58	A	21	21	A	22	A	0	0	0	1	27	27	19	13	19	13	8	6	6	6	0	1	1	1	0	0
2011	7	Greater Western Sydney	Defender	1031.21	1031.21	0	0	0	0	0	76	6	2017	A	76	6	2017	A	19	57	49	57	49	A	8	8	A	17	A	0	0	0	1	0	0	0	0	0	0	0	0	0	0	0	1	1	1	0	0
2011	8	Brisbane Lions	Ruck	52.6484	302.4	0	0	0	0	0	60	6	2017	A	9	2	2013	A	9	0	0	51	35	A	0	16	A	18	A	0	0	1	0	0	0	0	0	0	0	0	0	0	0	0	1	1	1	0	0
2011	9	Greater Western Sydney	Defender	896.287	896.287	0	0	0	0	0	86	6	2017	A	86	6	2017	A	26	60	41	60	41	A	19	19	A	8	A	0	0	0	1	0	0	0	0	0	0	0	0	0	0	0	1	1	1	0	0
2011	10	Greater Western Sydney	Forward	61.8346	214.227	1	1	1	0	0	32	6	2017	D	12	4	2015	A	10	2	0	22	20	A	2	2	A	0	A	1	0	1	1	0	0	0	0	0	0	0	0	0	0	1	1	0	0	1	1
2011	11	Greater Western Sydney	Forward	1980.7	1980.7	0	0	0	0	0	112	6	2017	A	112	6	2017	A	38	74	59	74	59	A	15	15	A	22	A	0	0	0	1	24	24	20	17	20	17	4	3	3	3	0	1	1	1	0	0
2011	12	Brisbane Lions	Defender	137.396	1697.23	1	1	1	0	0	92	6	2017	A	13	2	2013	A	13	0	0	79	63	A	0	16	A	19	A	0	0	1	0	6	0	0	0	6	6	0	0	0	0	1	1	0	0	1	1
2011	13	Greater Western Sydney	Midfielder	470.887	1617.15	0	0	0	0	0	97	6	2017	A	31	2	2013	A	31	0	0	66	54	A	0	12	A	18	A	0	0	1	0	27	0	0	0	27	27	0	0	0	8	0	1	1	1	0	0
2011	14	Greater Western Sydney	Forward	1526.41	1526.41	1	1	1	0	0	107	6	2017	A	107	6	2017	A	38	69	48	69	48	A	21	21	A	20	A	0	0	0	1	7	7	7	3	7	3	0	4	4	3	1	1	0	0	1	1
2011	15	Richmond	Defender	1977.95	1977.95	0	1	1	0	0	129	6	2017	A	129	6	2017	A	41	88	66	88	66	A	22	22	A	22	A	0	0	0	1	25	25	20	11	20	11	5	9	9	7	1	1	0	0	1	1
2011	16	Fremantle	Defender	722.564	722.564	0	0	0	0	0	65	6	2017	A	65	6	2017	A	10	55	47	55	47	A	8	8	A	17	A	0	0	0	1	1	1	1	1	1	1	0	0	0	0	0	1	1	1	0	0
2011	17	Western Bulldogs	Forward	532.495	532.495	0	0	0	0	0	51	6	2017	A	51	6	2017	A	30	21	20	21	20	A	1	1	A	3	A	0	0	0	1	0	0	0	0	0	0	0	0	0	0	0	1	1	1	0	0
2011	18	North Melbourne	Defender	420.797	420.797	0	0	0	0	0	37	5	2016	D	37	5	2016	D	12	25	15	25	15	A	10	10	A	1	A	1	1	1	1	0	0	0	0	0	0	0	0	0	0	0	1	1	1	0	0
2011	19	Essendon	Midfielder	111.068	111.068	0	0	0	0	0	12	4	2015	D	12	4	2015	D	4	8	5	8	5	A	3	3	A	5	D	1	1	1	1	0	0	0	0	0	0	0	0	0	0	0	1	1	1	0	0
2011	20	Fremantle	Forward	701.066	701.066	1	1	3	0	0	67	6	2017	A	67	6	2017	A	12	55	46	55	46	A	9	9	A	11	A	0	0	0	1	0	0	0	0	0	0	0	0	0	0	3	0	0	1	0	1
2011	21	Sydney	Midfielder	892.216	1292.14	0	0	0	0	0	79	6	2017	A	57	5	2016	A	12	45	39	67	61	A	6	6	A	17	A	0	0	1	1	51	26	24	24	49	49	2	0	0	12	0	1	1	1	0	0
2011	22	Carlton	Defender	92.2803	92.2803	0	0	0	0	0	14	3	2014	D	14	3	2014	D	14	0	0	0	0	A	0	0	D	0	AD	1	1	1	1	0	0	0	0	0	0	0	0	0	0	0	1	1	1	0	0
2011	23	West Coast	Forward	27.746	27.746	0	0	0	1	0	6	4	2015	D	6	4	2015	D	4	2	2	2	2	A	0	0	A	2	D	1	1	1	1	0	0	0	0	0	0	0	0	0	0	0	1	1	1	0	0
2011	24	Gold Coast	Defender	203.922	272.02	1	1	2	0	0	28	6	2017	D	20	5	2016	D	0	20	20	28	28	A	0	0	A	15	A	1	0	1	1	0	0	0	0	0	0	0	0	0	0	2	0	1	0	1	0
2011	25	St Kilda	Midfielder	1231.28	1231.28	1	1	2	0	0	81	6	2017	A	81	6	2017	A	14	67	54	67	54	A	13	13	A	10	A	0	0	0	1	24	24	24	24	24	24	0	0	0	0	2	0	1	0	1	0
2011	26	Richmond	Forward	56.8922	56.8922	1	1	2	0	0	10	6	2017	D	10	6	2017	D	1	9	9	9	9	A	0	0	A	1	A	1	1	1	1	0	0	0	0	0	0	0	0	0	0	2	0	1	0	1	0
2011	27	Adelaide	Midfielder	223.631	715.857	0	1	1	0	0	59	6	2017	A	27	4	2015	A	12	15	1	47	33	A	14	14	A	1	A	0	0	1	1	4	2	0	0	2	2	2	0	0	0	1	1	0	0	1	1
2011	28	West Coast	Forward	86.2043	86.2043	1	1	1	0	0	11	6	2017	A	11	6	2017	A	0	11	11	11	11	A	0	0	A	7	A	0	0	0	1	0	0	0	0	0	0	0	0	0	0	1	1	0	0	1	1
2011	29	Fremantle	Defender	6.05311	6.05311	1	1	2	0	0	1	2	2013	D	1	2	2013	D	1	0	0	0	0	D	0	0	AD	0	AD	1	1	1	0	0	0	0	0	0	0	0	0	0	0	2	0	1	0	1	0
2011	30	Brisbane Lions	Defender	355.536	1625.54	0	0	0	0	0	101	6	2017	A	27	2	2013	A	27	0	0	74	61	A	0	13	A	21	A	0	0	1	0	12	0	0	0	12	12	0	0	0	5	0	1	1	1	0	0
2011	31	Essendon	Defender	521.781	521.781	1	1	4	0	0	54	6	2017	A	54	6	2017	A	14	40	26	40	26	A	14	14	A	15	A	0	0	0	1	2	2	2	0	2	0	0	2	2	0	3	0	0	1	0	1
2011	32	Geelong	Defender	0	354.955	0	1	1	0	0	40	6	2017	A	0	3	2014	A	0	0	0	40	40	A	0	0	A	10	A	0	0	1	1	0	0	0	0	0	0	0	0	0	0	1	1	0	0	1	1
2011	33	Hawthorn	Midfielder	1337.67	1745.55	1	1	1	1	0	105	6	2017	A	83	5	2016	A	26	57	38	79	60	A	19	19	A	20	A	0	0	1	1	10	6	6	4	10	8	0	2	2	4	1	1	0	0	1	1
2011	34	Geelong	Forward	333.436	500.25	1	1	2	0	0	57	6	2017	A	37	5	2016	A	0	37	28	57	48	A	9	9	A	11	A	0	0	1	1	0	0	0	0	0	0	0	0	0	0	2	0	1	0	1	0
2011	35	St Kilda	Forward	0	0	1	1	2	0	0	0	4	2015	D	0	4	2015	D	0	0	0	0	0	A	0	0	A	0	D	1	1	1	1	0	0	0	0	0	0	0	0	0	0	2	0	1	0	1	0
2011	36	Melbourne	Midfielder	0	0	0	0	0	0	0	0	2	2013	D	0	2	2013	D	0	0	0	0	0	D	0	0	AD	0	AD	1	1	1	0	0	0	0	0	0	0	0	0	0	0	0	1	1	1	0	0
2011	37	St Kilda	Midfielder	1881.82	1881.82	1	1	2	0	0	113	6	2017	A	113	6	2017	A	25	88	66	88	66	A	22	22	A	22	A	0	0	0	1	2	2	2	2	2	2	0	0	0	0	2	0	1	0	1	0
2011	38	Hawthorn	Defender	0	0	0	1	1	0	0	0	4	2015	D	0	3	2014	D	0	0	0	0	0	A	0	0	D	0	D	1	0	1	1	0	0	0	0	0	0	0	0	0	0	1	1	0	0	1	1
2011	39	Western Bulldogs	Defender	328.175	334.998	0	0	0	0	0	31	6	2017	D	30	4	2015	A	13	17	14	18	15	A	3	3	A	14	A	1	0	1	1	1	1	0	0	0	0	1	0	0	0	0	1	1	1	0	0
2011	40	North Melbourne	Defender	0	0	0	0	0	0	0	0	3	2014	D	0	3	2014	D	0	0	0	0	0	A	0	0	D	0	AD	1	1	1	1	0	0	0	0	0	0	0	0	0	0	0	1	1	1	0	0
2011	41	Adelaide	Midfielder	271.486	271.486	0	1	2	0	0	20	5	2016	D	20	5	2016	D	5	15	6	15	6	A	9	9	A	6	A	1	1	1	1	0	0	0	0	0	0	0	0	0	0	2	0	1	0	1	0
2011	42	St Kilda	Defender	836.936	836.936	0	0	0	0	0	68	6	2017	A	68	6	2017	A	11	57	46	57	46	A	11	11	A	17	A	0	0	0	1	0	0	0	0	0	0	0	0	0	0	0	1	1	1	0	0
2011	43	Sydney	Defender	0	0	0	0	0	0	0	0	3	2014	D	0	3	2014	D	0	0	0	0	0	A	0	0	D	0	AD	1	1	1	1	0	0	0	0	0	0	0	0	0	0	0	1	1	1	0	0
2011	45	Port Adelaide	Midfielder	307.261	307.261	0	1	1	0	0	27	6	2017	A	27	6	2017	A	0	27	27	27	27	A	0	0	A	11	A	0	0	0	1	3	3	3	3	3	3	0	0	0	3	1	1	0	0	1	1
2011	46	Adelaide	Midfielder	0	0	0	1	1	0	0	0	2	2013	D	0	2	2013	D	0	0	0	0	0	D	0	0	AD	0	AD	1	1	1	0	0	0	0	0	0	0	0	0	0	0	1	1	0	0	1	1
2011	47	Brisbane Lions	Midfielder	0	0	1	1	2	0	0	0	3	2014	D	0	3	2014	D	0	0	0	0	0	A	0	0	D	0	AD	1	1	1	1	0	0	0	0	0	0	0	0	0	0	2	0	1	0	1	0
2011	48	Geelong	Midfielder	1066.46	1066.46	0	0	0	0	0	87	6	2017	A	87	6	2017	A	17	70	49	70	49	A	21	21	A	18	A	0	0	0	1	5	5	5	5	5	5	0	0	0	3	0	1	1	1	0	0
2011	49	Western Bulldogs	Midfielder	40.7417	40.7417	1	1	3	0	0	6	4	2015	D	6	4	2015	D	5	1	1	1	1	A	0	0	A	1	D	1	1	1	1	0	0	0	0	0	0	0	0	0	0	3	0	0	1	0	1
2011	50	Collingwood	Forward	34.0917	87.5056	0	1	1	0	0	16	5	2016	D	6	2	2013	A	6	0	0	10	4	A	0	6	A	0	A	1	0	1	0	0	0	0	0	0	0	0	0	0	0	1	1	0	0	1	1
2011	51	Port Adelaide	Defender	25.5302	25.5302	0	0	0	0	0	6	2	2013	D	6	2	2013	D	6	0	0	0	0	D	0	0	AD	0	AD	1	1	1	0	0	0	0	0	0	0	0	0	0	0	0	1	1	1	0	0
2011	52	Melbourne	Defender	15.1877	15.1877	0	1	1	0	0	2	2	2013	D	2	2	2013	D	2	0	0	0	0	D	0	0	AD	0	AD	1	1	1	0	0	0	0	0	0	0	0	0	0	0	1	1	0	0	1	1
2011	53	Hawthorn	Midfielder	5.2112	5.2112	0	1	1	0	0	2	5	2016	D	2	5	2016	D	0	2	0	2	0	A	2	2	A	0	A	1	1	1	1	0	0	0	0	0	0	0	0	0	0	1	1	0	0	1	1
2011	55	Richmond	Midfielder	69.9377	69.9377	0	0	0	0	0	9	4	2015	D	9	4	2015	D	4	5	1	5	1	A	4	4	A	1	D	1	1	1	1	0	0	0	0	0	0	0	0	0	0	0	1	1	1	0	0
2011	56	Greater Western Sydney	Forward	34.2928	34.2928	1	1	2	0	0	9	6	2017	R	9	6	2017	R	1	8	8	8	8	A	0	0	A	7	A	1	1	1	1	0	0	0	0	0	0	0	0	0	0	2	0	1	0	1	0
2011	57	Western Bulldogs	Forward	786.968	786.968	0	0	0	0	0	83	6	2017	A	83	6	2017	A	30	53	49	53	49	A	4	4	A	22	A	0	0	0	1	3	3	2	2	2	2	1	0	0	2	0	1	1	1	0	0
2011	58	Fremantle	Midfielder	1530.34	1530.34	1	1	2	0	0	106	6	2017	A	106	6	2017	A	20	86	65	86	65	A	21	21	A	22	A	0	0	0	1	52	52	51	44	51	44	1	7	7	10	2	0	1	0	1	0
2011	59	Essendon	Midfielder	126.554	126.554	0	0	0	0	0	14	4	2015	D	14	4	2015	D	5	9	9	9	9	A	0	0	A	9	D	1	1	1	1	0	0	0	0	0	0	0	0	0	0	0	1	1	1	0	0
2011	60	St Kilda	Ruck	0	0	0	0	0	0	0	0	2	2013	D	0	2	2013	D	0	0	0	0	0	D	0	0	AD	0	AD	1	1	1	0	0	0	0	0	0	0	0	0	0	0	0	1	1	1	0	0
2011	61	Sydney	Defender	0	0	0	0	0	0	0	0	2	2013	D	0	2	2013	D	0	0	0	0	0	D	0	0	AD	0	AD	1	1	1	0	0	0	0	0	0	0	0	0	0	0	0	1	1	1	0	0
2011	62	Carlton	Defender	433.47	433.47	0	0	0	0	0	39	6	2017	D	39	6	2017	D	1	38	30	38	30	A	8	8	A	18	A	1	1	1	1	0	0	0	0	0	0	0	0	0	0	0	1	1	1	0	0
2011	64	Adelaide	Midfielder	155.548	155.548	0	1	1	0	0	14	6	2017	A	14	6	2017	A	0	14	13	14	13	A	1	1	A	11	A	0	0	0	1	0	0	0	0	0	0	0	0	0	0	1	1	0	0	1	1
2011	65	Collingwood	Forward	28.1434	28.1434	0	0	0	0	0	6	5	2016	R	6	5	2016	R	0	6	5	6	5	A	1	1	A	3	A	1	1	1	1	0	0	0	0	0	0	0	0	0	0	0	1	1	1	0	0
2011	66	Geelong	Forward	254.955	254.955	0	0	0	0	0	24	6	2017	A	24	6	2017	A	1	23	20	23	20	A	3	3	A	0	A	0	0	0	1	0	0	0	0	0	0	0	0	0	0	0	1	1	1	0	0
2011	67	Collingwood	Ruck	302.926	497.829	0	1	1	0	0	58	6	2017	A	40	5	2016	A	7	33	13	51	31	A	20	20	A	11	A	0	0	1	1	1	0	0	0	1	1	0	0	0	0	1	1	0	0	1	1
2011	71	Fremantle	Defender	1002.85	1002.85	0	1	2	0	0	93	6	2017	A	93	6	2017	A	20	73	51	73	51	A	22	22	A	19	A	0	0	0	1	0	0	0	0	0	0	0	0	0	0	2	0	1	0	1	0
2012	1	Greater Western Sydney	Midfielder	1281.83	1281.83	0	0	0	0	0	85	5	2017	A	85	5	2017	A	30	55	34	55	34	A	21	21	A	19	A	0	0	0	1	11	11	8	8	8	8	3	0	0	3	0	1	1	1	0	0
2012	2	Greater Western Sydney	Midfielder	53.5821	141.175	1	1	1	0	0	18	5	2017	A	9	2	2014	A	9	0	0	9	7	A	0	2	A	7	A	0	0	1	0	0	0	0	0	0	0	0	0	0	0	1	1	0	0	1	1
2012	3	Greater Western Sydney	Defender	157.14	464.462	1	1	1	0	0	60	5	2017	A	20	3	2015	A	18	2	0	42	40	A	2	2	A	19	A	0	0	1	1	0	0	0	0	0	0	0	0	0	0	1	1	0	0	1	1
2012	4	Melbourne	Midfielder	211.718	349.777	0	0	0	0	0	37	5	2017	A	27	3	2015	A	18	9	0	19	10	A	9	9	A	8	A	0	0	1	1	0	0	0	0	0	0	0	0	0	0	0	1	1	1	0	0
2012	5	Western Bulldogs	Forward	951.754	951.754	0	0	0	0	0	84	5	2017	A	84	5	2017	A	28	56	35	56	35	A	21	21	A	19	A	0	0	0	1	10	10	10	7	10	7	0	3	3	4	0	1	1	1	0	0
2012	6	Western Bulldogs	Midfielder	1507.56	1507.56	0	0	0	0	0	94	5	2017	A	94	5	2017	A	34	60	40	60	40	A	20	20	A	18	A	0	0	0	1	30	30	20	9	20	9	10	11	11	1	0	1	1	1	0	0
2012	7	Port Adelaide	Midfielder	1710.83	1710.83	0	0	0	0	0	101	5	2017	A	101	5	2017	A	44	57	44	57	44	A	13	13	A	22	A	0	0	0	1	41	41	35	29	35	29	6	6	6	11	0	1	1	1	0	0
2012	8	Brisbane Lions	Defender	1312.61	1312.61	0	0	0	0	0	95	5	2017	A	95	5	2017	A	39	56	42	56	42	A	14	14	A	21	A	0	0	0	1	5	5	0	0	0	0	5	0	0	0	0	1	1	1	0	0
2012	9	Richmond	Defender	1078.7	1078.7	0	0	0	0	0	90	5	2017	A	90	5	2017	A	36	54	32	54	32	A	22	22	A	19	A	0	0	0	1	1	1	0	0	0	0	1	0	0	0	0	1	1	1	0	0
2012	10	Essendon	Forward	942.153	942.153	0	0	0	0	0	91	5	2017	A	91	5	2017	A	25	66	44	66	44	A	22	22	A	22	A	0	0	0	1	19	19	18	13	18	13	1	5	5	4	0	1	1	1	0	0
2012	11	Carlton	Forward	258.491	282.764	0	0	0	0	0	43	5	2017	D	39	3	2015	A	25	14	0	18	4	A	14	14	A	0	A	1	0	1	1	0	0	0	0	0	0	0	0	0	0	0	1	1	1	0	0
2012	12	Greater Western Sydney	Defender	52.0105	123.177	1	1	1	0	0	14	5	2017	D	7	2	2014	A	7	0	0	7	1	A	0	6	A	1	A	1	0	1	0	0	0	0	0	0	0	0	0	0	0	1	1	0	0	1	1
2012	13	Gold Coast	Midfielder	578.051	578.051	1	1	1	0	0	55	5	2017	A	55	5	2017	A	13	42	24	42	24	A	18	18	A	15	A	0	0	0	1	0	0	0	0	0	0	0	0	0	0	1	1	0	0	1	1
2012	14	Greater Western Sydney	Defender	438.306	438.306	0	1	1	0	0	56	5	2017	A	56	5	2017	A	14	42	23	42	23	A	19	19	A	3	A	0	0	0	1	0	0	0	0	0	0	0	0	0	0	1	1	0	0	1	1
2012	15	North Melbourne	Forward	290.366	290.366	0	0	0	0	0	31	5	2017	A	31	5	2017	A	2	29	21	29	21	A	8	8	A	3	A	0	0	0	1	0	0	0	0	0	0	0	0	0	0	0	1	1	1	0	0
2012	16	Geelong	Defender	461.985	461.985	0	0	0	0	0	37	5	2017	A	37	5	2017	A	8	29	10	29	10	A	19	19	A	0	A	0	0	0	1	0	0	0	0	0	0	0	0	0	0	0	1	1	1	0	0
2012	17	Fremantle	Midfielder	17.2079	17.2079	0	0	0	0	0	2	2	2014	D	2	2	2014	D	2	0	0	0	0	D	0	0	AD	0	AD	1	1	1	0	0	0	0	0	0	0	0	0	0	0	0	1	1	1	0	0
2012	18	Collingwood	Ruck	871.207	871.207	1	1	1	0	0	81	5	2017	A	81	5	2017	A	21	60	41	60	41	A	19	19	A	21	A	0	0	0	1	9	9	9	9	9	9	0	0	0	7	1	1	0	0	1	1
2012	19	Collingwood	Forward	196.262	401.832	0	0	0	0	0	40	5	2017	D	25	3	2015	A	20	5	0	20	15	A	5	5	A	15	A	1	0	1	1	0	0	0	0	0	0	0	0	0	0	0	1	1	1	0	0
2012	20	Collingwood	Midfielder	314.716	314.716	1	1	2	0	0	35	5	2017	A	35	5	2017	A	8	27	16	27	16	A	11	11	A	2	A	0	0	0	1	0	0	0	0	0	0	0	0	0	0	2	0	1	0	1	0
2012	21	Western Bulldogs	Forward	318.86	538.246	1	1	1	0	0	52	5	2017	A	30	4	2016	A	19	11	4	33	26	A	7	7	A	4	A	0	0	1	1	2	2	0	0	0	0	2	0	0	0	1	1	0	0	1	1
2012	22	Sydney	Forward	534.389	534.389	0	0	0	0	0	45	5	2017	A	45	5	2017	A	6	39	30	39	30	A	9	9	A	13	A	0	0	0	1	0	0	0	0	0	0	0	0	0	0	0	1	1	1	0	0
2012	23	Brisbane Lions	Defender	640.927	640.927	0	0	0	0	0	55	5	2017	A	55	5	2017	A	23	32	10	32	10	A	22	22	A	4	A	0	0	0	1	0	0	0	0	0	0	0	0	0	0	0	1	1	1	0	0
2012	24	St Kilda	Forward	293.994	293.994	0	1	1	0	0	33	5	2017	A	33	5	2017	A	15	18	13	18	13	A	5	5	A	10	A	0	0	0	1	0	0	0	0	0	0	0	0	0	0	1	1	0	0	1	1
2012	25	St Kilda	Forward	9.12479	9.12479	0	1	1	0	0	2	3	2015	A	2	3	2015	A	2	0	0	0	0	A	0	0	D	0	AD	0	0	0	1	0	0	0	0	0	0	0	0	0	0	1	1	0	0	1	1
2012	26	Melbourne	Midfielder	1151.5	1151.5	0	0	0	0	0	88	5	2017	A	88	5	2017	A	33	55	39	55	39	A	16	16	A	21	A	0	0	0	1	28	28	26	23	26	23	2	3	3	14	0	1	1	1	0	0
2012	27	Greater Western Sydney	Forward	132.183	297.722	1	1	2	0	0	33	5	2017	A	18	4	2016	A	4	14	1	29	16	A	13	13	A	1	A	0	0	1	1	0	0	0	0	0	0	0	0	0	0	2	0	1	0	1	0
2012	28	Hawthorn	Forward	232.493	232.493	1	1	2	0	0	34	5	2017	A	34	5	2017	A	4	30	30	30	30	A	0	0	A	14	A	0	0	0	1	0	0	0	0	0	0	0	0	0	0	2	0	1	0	1	0
2012	29	Port Adelaide	Defender	355.529	355.529	0	0	0	0	0	40	5	2017	A	40	5	2017	A	1	39	31	39	31	A	8	8	A	9	A	0	0	0	1	0	0	0	0	0	0	0	0	0	0	0	1	1	1	0	0
2012	30	Port Adelaide	Forward	0	0	0	0	0	0	0	0	3	2015	D	0	3	2015	D	0	0	0	0	0	A	0	0	D	0	AD	1	1	1	1	0	0	0	0	0	0	0	0	0	0	0	1	1	1	0	0
2012	31	Richmond	Defender	730.317	730.317	0	0	0	0	0	49	5	2017	A	49	5	2017	A	0	49	27	49	27	A	22	22	A	6	A	0	0	0	1	2	2	2	0	2	0	0	2	2	0	0	1	1	1	0	0
2012	32	Brisbane Lions	Forward	148.869	148.869	0	0	0	0	0	27	5	2017	D	27	5	2017	D	14	13	12	13	12	A	1	1	A	2	A	1	1	1	1	0	0	0	0	0	0	0	0	0	0	0	1	1	1	0	0
2012	33	Richmond	Forward	19.6591	19.6591	0	0	0	0	0	5	4	2016	D	5	4	2016	D	0	5	3	5	3	A	2	2	A	3	D	1	1	1	1	0	0	0	0	0	0	0	0	0	0	0	1	1	1	0	0
2012	34	Essendon	Defender	64.898	64.898	0	0	0	0	0	12	4	2016	D	12	4	2016	D	5	7	2	7	2	A	5	5	A	2	D	1	1	1	1	0	0	0	0	0	0	0	0	0	0	0	1	1	1	0	0
2012	35	Carlton	Midfielder	0	0	0	0	0	0	0	0	2	2014	D	0	2	2014	D	0	0	0	0	0	D	0	0	AD	0	AD	1	1	1	0	0	0	0	0	0	0	0	0	0	0	0	1	1	1	0	0
2012	36	Fremantle	Defender	31.5349	31.5349	1	1	2	0	0	4	4	2016	D	4	4	2016	D	1	3	2	3	2	A	1	1	A	2	D	1	1	1	1	0	0	0	0	0	0	0	0	0	0	2	0	1	0	1	0
2012	38	Collingwood	Defender	205.195	205.195	1	1	2	0	0	17	5	2017	D	17	5	2017	D	2	15	10	15	10	A	5	5	A	2	A	1	1	1	1	0	0	0	0	0	0	0	0	0	0	2	0	1	0	1	0
2012	39	Fremantle	Forward	17.5063	17.5063	0	0	0	0	0	3	3	2015	D	3	3	2015	D	2	1	0	1	0	A	1	1	D	0	AD	1	1	1	1	0	0	0	0	0	0	0	0	0	0	0	1	1	1	0	0
2012	40	St Kilda	Forward	141.146	141.146	1	1	1	0	0	22	4	2016	D	22	4	2016	D	17	5	2	5	2	A	3	3	A	2	D	1	1	1	1	0	0	0	0	0	0	0	0	0	0	1	1	0	0	1	1
2012	41	North Melbourne	Forward	262.722	262.722	0	1	1	0	0	26	5	2017	A	26	5	2017	A	1	25	18	25	18	A	7	7	A	8	A	0	0	0	1	1	1	1	1	1	1	0	0	0	0	1	1	0	0	1	1
2012	42	Richmond	Defender	112.093	112.093	1	1	1	0	0	10	3	2015	D	10	3	2015	D	8	2	0	2	0	A	2	2	D	0	AD	1	1	1	1	0	0	0	0	0	0	0	0	0	0	1	1	0	0	1	1
2012	43	St Kilda	Forward	147.35	147.35	1	1	3	0	0	22	4	2016	D	22	4	2016	D	20	2	0	2	0	A	2	2	A	0	D	1	1	1	1	0	0	0	0	0	0	0	0	0	0	3	0	0	1	0	1
2012	44	Sydney	Defender	143.221	143.221	0	0	0	0	0	13	5	2017	A	13	5	2017	A	0	13	13	13	13	A	0	0	A	4	A	0	0	0	1	0	0	0	0	0	0	0	0	0	0	0	1	1	1	0	0
2012	45	West Coast	Midfielder	28.6186	28.6186	0	1	2	0	0	3	4	2016	D	3	4	2016	D	2	1	0	1	0	A	1	1	A	0	D	1	1	1	1	0	0	0	0	0	0	0	0	0	0	2	0	1	0	1	0
2012	46	Sydney	Forward	0.691711	485.904	1	1	2	0	0	50	5	2017	A	1	2	2014	D	1	0	0	49	37	D	0	12	A	17	A	0	0	1	0	11	0	0	0	11	11	0	0	0	9	2	0	1	0	1	0
2012	47	North Melbourne	Defender	0	0	0	1	2	0	0	0	2	2014	D	0	2	2014	D	0	0	0	0	0	D	0	0	AD	0	AD	1	1	1	0	0	0	0	0	0	0	0	0	0	0	2	0	1	0	1	0
2012	48	Melbourne	Forward	688.719	688.719	0	0	0	0	0	58	5	2017	A	58	5	2017	A	28	30	26	30	26	A	4	4	A	20	A	0	0	0	1	1	1	1	1	1	1	0	0	0	1	0	1	1	1	0	0
2012	49	Western Bulldogs	Midfielder	1190.74	1190.74	0	0	0	0	0	79	5	2017	A	79	5	2017	A	23	56	44	56	44	A	12	12	A	22	A	0	0	0	1	17	17	17	15	17	15	0	2	2	13	0	1	1	1	0	0
2012	50	Western Bulldogs	Defender	32.178	32.178	0	0	0	0	0	4	5	2017	D	4	5	2017	D	0	4	0	4	0	A	4	4	A	0	A	1	1	1	1	0	0	0	0	0	0	0	0	0	0	0	1	1	1	0	0
2012	51	Essendon	Midfielder	5.77079	5.77079	1	1	1	0	0	1	2	2014	D	1	2	2014	D	1	0	0	0	0	D	0	0	AD	0	AD	1	1	1	0	0	0	0	0	0	0	0	0	0	0	1	1	0	0	1	1
2012	52	Melbourne	Forward	702.93	702.93	1	1	1	0	0	61	4	2016	D	61	4	2016	D	42	19	10	19	10	A	9	9	A	10	D	1	1	1	1	0	0	0	0	0	0	0	0	0	0	1	1	0	0	1	1
2012	53	Essendon	Defender	834.28	834.28	0	1	1	0	0	67	5	2017	A	67	5	2017	A	8	59	37	59	37	A	22	22	A	20	A	0	0	0	1	0	0	0	0	0	0	0	0	0	0	1	1	0	0	1	1
2012	54	Carlton	Midfielder	428.151	428.151	0	0	0	0	0	38	5	2017	A	38	5	2017	A	10	28	22	28	22	A	6	6	A	12	A	0	0	0	1	0	0	0	0	0	0	0	0	0	0	0	1	1	1	0	0
2012	55	Gold Coast	Forward	122.514	122.514	0	1	1	0	0	17	3	2015	R	17	3	2015	R	17	0	0	0	0	A	0	0	R	0	AR	1	1	1	1	0	0	0	0	0	0	0	0	0	0	1	1	0	0	1	1
2012	58	Gold Coast	Defender	172.005	172.005	0	1	1	0	0	23	4	2016	D	23	4	2016	D	9	14	8	14	8	A	6	6	A	8	D	1	1	1	1	0	0	0	0	0	0	0	0	0	0	1	1	0	0	1	1
2012	59	West Coast	Defender	50.9739	50.9739	0	0	0	0	0	7	2	2014	D	7	2	2014	D	7	0	0	0	0	D	0	0	AD	0	AD	1	1	1	0	0	0	0	0	0	0	0	0	0	0	0	1	1	1	0	0
2012	62	Adelaide	Defender	0	0	0	0	0	0	0	0	3	2015	D	0	3	2015	D	0	0	0	0	0	A	0	0	D	0	AD	1	1	1	1	0	0	0	0	0	0	0	0	0	0	0	1	1	1	0	0
2012	64	Sydney	Defender	0	67.8703	1	1	1	0	0	6	4	2016	D	0	2	2014	D	0	0	0	6	0	D	0	6	A	0	D	1	0	1	0	0	0	0	0	0	0	0	0	0	0	1	1	0	0	1	1
2012	66	Hawthorn	Defender	256.155	256.155	0	1	1	0	0	28	5	2017	A	28	5	2017	A	0	28	28	28	28	A	0	0	A	11	A	0	0	0	1	0	0	0	0	0	0	0	0	0	0	1	1	0	0	1	1
2012	73	Essendon	Forward	168.084	168.084	0	0	0	0	0	22	4	2016	D	22	4	2016	D	19	3	3	3	3	A	0	0	A	3	D	1	1	1	1	0	0	0	0	0	0	0	0	0	0	0	1	1	1	0	0
2013	1	Greater Western Sydney	Ruck	44.0639	297.058	0	0	0	0	0	45	4	2017	A	9	1	2014	A	9	0	0	36	25	NL	0	11	A	11	A	0	0	1	0	0	0	0	0	0	0	0	0	0	0	0	1	1	1	0	0
2013	2	Greater Western Sydney	Midfielder	1254.17	1254.17	1	1	1	0	0	79	4	2017	A	79	4	2017	A	36	43	21	43	21	A	22	22	A	21	A	0	0	0	1	27	27	27	21	27	21	0	6	6	21	1	1	0	0	1	1
2013	3	St Kilda	Forward	1017.49	1017.49	0	0	0	0	0	64	4	2017	A	64	4	2017	A	25	39	22	39	22	A	17	17	A	22	A	0	0	0	1	15	15	12	11	12	11	3	1	1	11	0	1	1	1	0	0
2013	4	Western Bulldogs	Midfielder	1552.65	1552.65	0	0	0	0	0	80	4	2017	A	80	4	2017	A	36	44	22	44	22	A	22	22	A	22	A	0	0	0	1	56	56	39	19	39	19	17	20	20	19	0	1	1	1	0	0
2013	5	Gold Coast	Defender	1046.25	1046.25	0	0	0	0	0	70	4	2017	A	70	4	2017	A	40	30	11	30	11	A	19	19	A	11	A	0	0	0	1	0	0	0	0	0	0	0	0	0	0	0	1	1	1	0	0
2013	6	Collingwood	Defender	179.471	179.471	1	1	1	0	0	14	4	2017	A	14	4	2017	A	4	10	10	10	10	A	0	0	A	10	A	0	0	0	1	0	0	0	0	0	0	0	0	0	0	1	1	0	0	1	1
2013	7	Brisbane Lions	Defender	371.663	621.241	0	0	0	0	0	55	4	2017	A	32	2	2015	A	32	0	0	23	8	A	0	15	A	8	A	0	0	1	0	1	0	0	0	1	0	0	0	1	0	0	1	1	1	0	0
2013	8	North Melbourne	Defender	1059.88	1059.88	0	0	0	0	0	69	4	2017	A	69	4	2017	A	33	36	22	36	22	A	14	14	A	22	A	0	0	0	1	0	0	0	0	0	0	0	0	0	0	0	1	1	1	0	0
2013	9	Melbourne	Defender	575.472	575.472	0	1	1	0	0	46	4	2017	A	46	4	2017	A	22	24	16	24	16	A	8	8	A	16	A	0	0	0	1	3	3	3	3	3	3	0	0	0	3	1	1	0	0	1	1
2013	10	Collingwood	Midfielder	0	0	0	0	0	0	0	0	4	2017	A	0	2	2015	A	0	0	0	0	0	A	0	0	A	0	A	0	0	1	0	0	0	0	0	0	0	0	0	0	0	0	1	1	1	0	0
2013	11	West Coast	Midfielder	767.385	767.385	0	1	1	0	0	54	4	2017	A	54	4	2017	A	30	24	19	24	19	A	5	5	A	19	A	0	0	0	1	2	2	2	2	2	2	0	0	0	2	1	1	0	0	1	1
2013	12	Richmond	Forward	188.069	188.069	0	0	0	0	0	21	4	2017	D	21	4	2017	D	16	5	2	5	2	A	3	3	A	2	D	1	1	1	1	0	0	0	0	0	0	0	0	0	0	0	1	1	1	0	0
2013	13	Carlton	Midfielder	821.403	821.403	0	0	0	0	0	59	4	2017	A	59	4	2017	A	23	36	15	36	15	A	21	21	A	15	A	0	0	0	1	29	29	23	5	23	5	6	18	18	5	0	1	1	1	0	0
2013	14	Greater Western Sydney	Forward	166.15	372.068	1	1	1	0	0	40	4	2017	A	21	2	2015	A	21	0	0	19	19	A	0	0	A	19	A	0	0	1	0	2	2	0	0	0	0	2	0	0	0	1	1	0	0	1	1
2013	15	Sydney	Midfielder	766.252	766.252	0	0	0	0	0	48	4	2017	A	48	4	2017	A	13	35	21	35	21	A	14	14	A	21	A	0	0	0	1	2	2	2	2	2	2	0	0	0	2	0	1	1	1	0	0
2013	16	Geelong	Forward	408.145	408.145	0	0	0	0	0	42	4	2017	A	42	4	2017	A	21	21	8	21	8	A	13	13	A	8	A	0	0	0	1	0	0	0	0	0	0	0	0	0	0	0	1	1	1	0	0
2013	17	Fremantle	Forward	33.3575	33.3575	0	0	0	0	0	7	4	2017	A	7	4	2017	A	2	5	0	5	0	A	5	5	A	0	A	0	0	0	1	0	0	0	0	0	0	0	0	0	0	0	1	1	1	0	0
2013	18	St Kilda	Midfielder	914.891	914.891	1	1	1	0	0	69	4	2017	A	69	4	2017	A	35	34	16	34	16	A	18	18	A	16	A	0	0	0	1	3	3	1	1	1	1	2	0	0	1	1	1	0	0	1	1
2013	19	St Kilda	Forward	619.818	619.818	0	1	1	0	0	44	4	2017	A	44	4	2017	A	10	34	18	34	18	A	16	16	A	18	A	0	0	0	1	1	1	1	0	1	0	0	1	1	0	1	1	0	0	1	1
2013	20	Gold Coast	Defender	178.256	178.256	0	0	0	0	0	19	4	2017	A	19	4	2017	A	5	14	13	14	13	A	1	1	A	13	A	0	0	0	1	0	0	0	0	0	0	0	0	0	0	0	1	1	1	0	0
2013	21	Port Adelaide	Forward	809.042	809.042	0	1	1	1	0	74	4	2017	A	74	4	2017	A	35	39	19	39	19	A	20	20	A	19	A	0	0	0	1	3	3	3	0	3	0	0	3	3	0	1	1	0	0	1	1
2013	22	Brisbane Lions	Defender	546.901	546.901	0	1	2	0	0	62	4	2017	A	62	4	2017	A	25	37	19	37	19	A	18	18	A	19	A	0	0	0	1	0	0	0	0	0	0	0	0	0	0	2	0	1	0	1	0
2013	23	Adelaide	Midfielder	883.865	883.865	1	1	1	0	0	65	4	2017	A	65	4	2017	A	23	42	22	42	22	A	20	20	A	22	A	0	0	0	1	18	18	18	11	18	11	0	7	7	11	1	1	0	0	1	1
2013	24	Hawthorn	Midfielder	774.262	774.262	0	1	1	0	0	60	4	2017	D	60	4	2017	D	25	35	18	35	18	A	17	17	A	18	D	1	1	1	1	0	0	0	0	0	0	0	0	0	0	1	1	0	0	1	1
2013	25	Brisbane Lions	Defender	465.571	465.571	1	1	1	0	0	60	4	2017	A	60	4	2017	A	29	31	19	31	19	A	12	12	A	19	A	0	0	0	1	0	0	0	0	0	0	0	0	0	0	1	1	0	0	1	1
2013	26	Essendon	Midfielder	1447.72	1447.72	1	1	1	0	0	79	4	2017	A	79	4	2017	A	36	43	21	43	21	A	22	22	A	21	A	0	0	0	1	35	35	34	15	34	15	1	19	19	15	1	1	0	0	1	1
2013	27	Gold Coast	Defender	647.876	647.876	0	0	0	0	0	69	4	2017	A	69	4	2017	A	36	33	20	33	20	A	13	13	A	20	A	0	0	0	1	0	0	0	0	0	0	0	0	0	0	0	1	1	1	0	0
2013	28	Brisbane Lions	Forward	971.856	971.856	1	1	1	0	0	85	4	2017	A	85	4	2017	A	44	41	22	41	22	A	19	19	A	22	A	0	0	0	1	1	1	1	1	1	1	0	0	0	1	1	1	0	0	1	1
2013	29	Greater Western Sydney	Forward	403.941	403.941	0	1	1	0	0	50	4	2017	A	50	4	2017	A	11	39	17	39	17	A	22	22	A	17	A	0	0	0	1	5	5	5	0	5	0	0	5	5	0	1	1	0	0	1	1
2013	30	North Melbourne	Midfielder	577.465	577.465	0	0	0	0	0	38	4	2017	A	38	4	2017	A	8	30	19	30	19	A	11	11	A	19	A	0	0	0	1	0	0	0	0	0	0	0	0	0	0	0	1	1	1	0	0
2013	31	West Coast	Forward	41.8454	41.8454	0	1	1	0	0	7	4	2017	A	7	4	2017	A	0	7	6	7	6	A	1	1	A	6	A	0	0	0	1	0	0	0	0	0	0	0	0	0	0	1	1	0	0	1	1
2013	32	Sydney	Midfielder	380.077	380.077	1	1	2	0	0	42	4	2017	A	42	4	2017	A	0	42	22	42	22	A	20	20	A	22	A	0	0	0	1	0	0	0	0	0	0	0	0	0	0	2	0	1	0	1	0
2013	33	Brisbane Lions	Defender	744.754	744.754	1	1	1	0	0	45	4	2017	A	45	4	2017	A	18	27	12	27	12	A	15	15	A	12	A	0	0	0	1	0	0	0	0	0	0	0	0	0	0	1	1	0	0	1	1
2013	34	Brisbane Lions	Defender	510.634	510.634	0	1	1	0	0	47	4	2017	A	47	4	2017	A	20	27	21	27	21	A	6	6	A	21	A	0	0	0	1	0	0	0	0	0	0	0	0	0	0	1	1	0	0	1	1
2013	35	Sydney	Ruck	59.2009	325.738	0	0	0	0	0	32	4	2017	A	11	3	2016	A	5	6	0	27	21	A	6	6	A	21	A	0	0	1	1	2	0	0	0	2	2	0	0	0	2	0	1	1	1	0	0
2013	36	Geelong	Midfielder	0	59.3983	0	0	0	0	0	8	4	2017	D	0	2	2015	A	0	0	0	8	1	A	0	7	A	1	D	1	0	1	0	0	0	0	0	0	0	0	0	0	0	0	1	1	1	0	0
2013	37	Fremantle	Defender	139.696	139.696	0	0	0	0	0	21	4	2017	A	21	4	2017	A	13	8	0	8	0	A	8	8	A	0	A	0	0	0	1	0	0	0	0	0	0	0	0	0	0	0	1	1	1	0	0
2013	38	Hawthorn	Midfielder	0	0	0	0	0	0	0	0	1	2014	D	0	1	2014	D	0	0	0	0	0	NL	0	0	AD	0	AD	1	1	1	0	0	0	0	0	0	0	0	0	0	0	0	1	1	1	0	0
2013	39	Carlton	Defender	0	0	1	1	2	0	0	0	2	2015	D	0	2	2015	D	0	0	0	0	0	D	0	0	AD	0	AD	1	1	1	0	0	0	0	0	0	0	0	0	0	0	2	0	1	0	1	0
2013	40	Melbourne	Midfielder	227.586	227.586	0	0	0	0	0	28	4	2017	A	28	4	2017	A	22	6	6	6	6	A	0	0	A	6	A	0	0	0	1	0	0	0	0	0	0	0	0	0	0	0	1	1	1	0	0
2013	41	Geelong	Defender	330.561	330.561	1	1	1	0	0	42	4	2017	A	42	4	2017	A	9	33	15	33	15	A	18	18	A	15	A	0	0	0	1	0	0	0	0	0	0	0	0	0	0	1	1	0	0	1	1
2013	42	Western Bulldogs	Defender	0	0	0	0	0	0	0	0	2	2015	D	0	2	2015	D	0	0	0	0	0	D	0	0	AD	0	AD	1	1	1	0	0	0	0	0	0	0	0	0	0	0	0	1	1	1	0	0
2013	43	West Coast	Defender	323.175	323.175	1	1	1	0	0	29	4	2017	A	29	4	2017	A	3	26	17	26	17	A	9	9	A	17	A	0	0	0	1	1	1	1	0	1	0	0	1	1	0	1	1	0	0	1	1
2013	44	Sydney	Defender	149.79	149.79	1	1	2	0	0	13	4	2017	A	13	4	2017	A	0	13	3	13	3	A	10	10	A	3	A	0	0	0	1	0	0	0	0	0	0	0	0	0	0	2	0	1	0	1	0
2013	45	Port Adelaide	Forward	0	0	0	1	2	0	0	0	4	2017	A	0	4	2017	A	0	0	0	0	0	A	0	0	A	0	A	0	0	0	1	0	0	0	0	0	0	0	0	0	0	2	0	1	0	1	0
2013	46	Adelaide	Forward	236.082	236.082	0	0	0	0	0	26	4	2017	A	26	4	2017	A	9	17	16	17	16	A	1	1	A	16	A	0	0	0	1	0	0	0	0	0	0	0	0	0	0	0	1	1	1	0	0
2013	47	North Melbourne	Forward	627.299	627.299	0	0	0	0	0	70	4	2017	A	70	4	2017	A	27	43	22	43	22	A	21	21	A	22	A	0	0	0	1	17	17	14	14	14	14	3	0	0	14	0	1	1	1	0	0
2013	49	West Coast	Midfielder	0	0	0	1	1	0	0	0	2	2015	D	0	2	2015	D	0	0	0	0	0	D	0	0	AD	0	AD	1	1	1	0	0	0	0	0	0	0	0	0	0	0	1	1	0	0	1	1
2013	51	Carlton	Defender	82.4844	82.4844	0	0	0	0	0	9	2	2015	D	9	2	2015	D	9	0	0	0	0	D	0	0	AD	0	AD	1	1	1	0	0	0	0	0	0	0	0	0	0	0	0	1	1	1	0	0
2013	52	Port Adelaide	Defender	517.99	517.99	0	0	0	0	0	42	4	2017	A	42	4	2017	A	0	42	22	42	22	A	20	20	A	22	A	0	0	0	1	1	1	1	1	1	1	0	0	0	1	0	1	1	1	0	0
2013	55	Essendon	Forward	530.976	530.976	1	1	1	0	0	46	4	2017	A	46	4	2017	A	8	38	19	38	19	A	19	19	A	19	A	0	0	0	1	8	8	8	7	8	7	0	1	1	7	1	1	0	0	1	1
2013	56	Hawthorn	Defender	445.843	445.843	0	0	0	0	0	43	4	2017	A	43	4	2017	A	3	40	19	40	19	A	21	21	A	19	A	0	0	0	1	4	4	4	1	4	1	0	3	3	1	0	1	1	1	0	0
2013	57	Melbourne	Defender	739.605	739.605	0	1	1	0	0	41	4	2017	A	41	4	2017	A	0	41	22	41	22	A	19	19	A	22	A	0	0	0	1	1	1	1	0	1	0	0	1	1	0	1	1	0	0	1	1
2013	58	Fremantle	Forward	126.615	126.615	1	1	1	0	0	17	4	2017	A	17	4	2017	A	1	16	14	16	14	A	2	2	A	14	A	0	0	0	1	0	0	0	0	0	0	0	0	0	0	1	1	0	0	1	1
2013	60	Western Bulldogs	Forward	171.976	171.976	0	0	0	0	0	21	4	2017	A	21	4	2017	A	13	8	6	8	6	A	2	2	A	6	A	0	0	0	1	0	0	0	0	0	0	0	0	0	0	0	1	1	1	0	0
2013	62	Brisbane Lions	Forward	42.364	42.364	0	0	0	0	0	14	4	2017	D	14	4	2017	D	10	4	0	4	0	A	4	4	A	0	D	1	1	1	1	0	0	0	0	0	0	0	0	0	0	0	1	1	1	0	0
2013	65	Collingwood	Defender	835.894	835.894	0	0	0	0	0	57	4	2017	A	57	4	2017	A	41	16	11	16	11	A	5	5	A	11	A	0	0	0	1	1	1	0	0	0	0	1	0	0	0	0	1	1	1	0	0
2013	66	Richmond	Forward	441.878	441.878	0	0	0	0	0	50	4	2017	A	50	4	2017	A	20	30	8	30	8	A	22	22	A	8	A	0	0	0	1	0	0	0	0	0	0	0	0	0	0	0	1	1	1	0	0
2013	68	Port Adelaide	Midfielder	446.878	446.878	0	0	0	0	0	35	4	2017	A	35	4	2017	A	7	28	13	28	13	A	15	15	A	13	A	0	0	0	1	0	0	0	0	0	0	0	0	0	0	0	1	1	1	0	0
2014	1	St Kilda	Forward	147.188	147.188	0	0	0	0	0	22	3	2017	A	22	3	2017	A	17	5	0	5	0	A	5	5	A	0	NP	0	0	0	1	0	0	0	0	0	0	0	0	0	0	0	1	1	1	0	0
2014	2	Melbourne	Midfielder	606.822	606.822	0	0	0	0	0	39	3	2017	A	39	3	2017	A	17	22	0	22	0	A	22	22	A	0	NP	0	0	0	1	2	2	2	0	2	0	0	2	2	0	0	1	1	1	0	0
2014	3	Melbourne	Defender	476.088	476.088	0	0	0	0	0	36	3	2017	A	36	3	2017	A	31	5	0	5	0	A	5	5	A	0	NP	0	0	0	1	0	0	0	0	0	0	0	0	0	0	0	1	1	1	0	0
2014	4	Greater Western Sydney	Forward	0	69.1858	0	0	0	0	0	10	3	2017	A	0	2	2016	A	0	0	0	10	0	A	0	10	A	0	NP	0	0	1	0	0	0	0	0	0	0	0	0	0	0	0	1	1	1	0	0
2014	5	Collingwood	Midfielder	652.099	652.099	1	1	1	0	0	50	3	2017	A	50	3	2017	A	36	14	0	14	0	A	14	14	A	0	NP	0	0	0	1	5	5	5	0	5	0	0	5	5	0	1	1	0	0	1	1
2014	6	Greater Western Sydney	Defender	49.4993	251.455	1	1	1	0	0	23	3	2017	A	7	2	2016	A	7	0	0	16	0	A	0	16	A	0	NP	0	0	1	0	0	0	0	0	0	0	0	0	0	0	1	1	0	0	1	1
2014	7	Greater Western Sydney	Midfielder	0	0	1	1	1	0	0	0	3	2017	A	0	2	2016	A	0	0	0	0	0	A	0	0	A	0	NP	0	0	1	0	0	0	0	0	0	0	0	0	0	0	1	1	0	0	1	1
2014	8	Gold Coast	Forward	386.046	386.046	0	0	0	0	0	42	3	2017	A	42	3	2017	A	20	22	0	22	0	A	22	22	A	0	NP	0	0	0	1	3	3	0	0	0	0	3	0	0	0	0	1	1	1	0	0
2014	9	Collingwood	Forward	408.077	408.077	0	0	0	0	0	47	3	2017	A	47	3	2017	A	26	21	0	21	0	A	21	21	A	0	NP	0	0	0	1	0	0	0	0	0	0	0	0	0	0	0	1	1	1	0	0
2014	10	Geelong	Forward	266.164	266.164	1	1	1	0	0	31	3	2017	A	31	3	2017	A	21	10	0	10	0	A	10	10	A	0	NP	0	0	0	1	0	0	0	0	0	0	0	0	0	0	1	1	0	0	1	1
2014	11	West Coast	Defender	550.09	550.09	0	0	0	0	0	44	3	2017	A	44	3	2017	A	26	18	0	18	0	A	18	18	A	0	NP	0	0	0	1	2	2	2	0	2	0	0	2	2	0	0	1	1	1	0	0
2014	12	Richmond	Defender	220.778	220.778	0	0	0	0	0	23	3	2017	A	23	3	2017	A	17	6	0	6	0	A	6	6	A	0	NP	0	0	0	1	0	0	0	0	0	0	0	0	0	0	0	1	1	1	0	0
2014	13	Fremantle	Midfielder	658.566	658.566	0	0	0	0	0	47	3	2017	A	47	3	2017	A	25	22	0	22	0	A	22	22	A	0	NP	0	0	0	1	2	2	0	0	0	0	2	0	0	0	0	1	1	1	0	0
2014	14	Adelaide	Defender	693.679	693.679	0	1	1	0	0	51	3	2017	A	51	3	2017	A	34	17	0	17	0	A	17	17	A	0	NP	0	0	0	1	1	1	1	0	1	0	0	1	1	0	1	1	0	0	1	1
2014	15	Gold Coast	Midfielder	137.845	137.845	0	0	0	0	0	17	2	2016	D	17	2	2016	D	17	0	0	0	0	D	0	0	AD	0	NP	1	1	1	0	0	0	0	0	0	0	0	0	0	0	0	1	1	1	0	0
2014	16	North Melbourne	Defender	90.5465	90.5465	0	0	0	0	0	8	3	2017	A	8	3	2017	A	0	8	0	8	0	A	8	8	A	0	NP	0	0	0	1	0	0	0	0	0	0	0	0	0	0	0	1	1	1	0	0
2014	17	Essendon	Midfielder	291.351	291.351	1	1	1	0	0	31	3	2017	A	31	3	2017	A	25	6	0	6	0	A	6	6	A	0	NP	0	0	0	1	0	0	0	0	0	0	0	0	0	0	1	1	0	0	1	1
2014	18	Sydney	Midfielder	692.514	692.514	0	0	0	0	0	50	3	2017	A	50	3	2017	A	32	18	0	18	0	A	18	18	A	0	NP	0	0	0	1	11	11	4	0	4	0	7	4	4	0	0	1	1	1	0	0
2014	19	Carlton	Midfielder	261.642	261.642	1	1	2	0	0	25	3	2017	D	25	3	2017	D	18	7	0	7	0	A	7	7	D	0	NP	1	1	1	1	0	0	0	0	0	0	0	0	0	0	2	0	1	0	1	0
2014	20	Essendon	Forward	188.631	188.631	0	0	0	0	0	23	3	2017	A	23	3	2017	A	18	5	0	5	0	A	5	5	A	0	NP	0	0	0	1	0	0	0	0	0	0	0	0	0	0	0	1	1	1	0	0
2014	21	St Kilda	Defender	65.7097	65.7097	1	1	3	0	0	9	3	2017	A	9	3	2017	A	9	0	0	0	0	A	0	0	A	0	NP	0	0	0	1	0	0	0	0	0	0	0	0	0	0	3	0	0	1	0	1
2014	22	St Kilda	Defender	181.775	181.775	0	0	0	0	0	21	3	2017	A	21	3	2017	A	16	5	0	5	0	A	5	5	A	0	NP	0	0	0	1	0	0	0	0	0	0	0	0	0	0	0	1	1	1	0	0
2014	23	Greater Western Sydney	Defender	0	0	1	1	1	0	0	0	3	2017	A	0	2	2016	A	0	0	0	0	0	A	0	0	A	0	NP	0	0	1	0	0	0	0	0	0	0	0	0	0	0	1	1	0	0	1	1
2014	24	Greater Western Sydney	Midfielder	159.969	399.445	0	0	0	0	0	37	3	2017	A	17	2	2016	A	17	0	0	20	0	A	0	20	A	0	NP	0	0	1	0	3	0	0	0	3	0	0	0	3	0	0	1	1	1	0	0
2014	25	North Melbourne	Defender	42.5178	42.5178	1	1	2	0	0	7	3	2017	A	7	3	2017	A	0	7	0	7	0	A	7	7	A	0	NP	0	0	0	1	0	0	0	0	0	0	0	0	0	0	2	0	1	0	1	0
2014	26	Western Bulldogs	Midfielder	421.199	421.199	0	0	0	0	0	35	3	2017	A	35	3	2017	A	16	19	0	19	0	A	19	19	A	0	NP	0	0	0	1	1	1	1	0	1	0	0	1	1	0	0	1	1	1	0	0
2014	27	Western Bulldogs	Midfielder	158.315	158.315	0	0	0	0	0	19	3	2017	A	19	3	2017	A	15	4	0	4	0	A	4	4	A	0	NP	0	0	0	1	0	0	0	0	0	0	0	0	0	0	0	1	1	1	0	0
2014	28	Carlton	Defender	0	0	0	0	0	0	0	0	2	2016	D	0	2	2016	D	0	0	0	0	0	D	0	0	AD	0	NP	1	1	1	0	0	0	0	0	0	0	0	0	0	0	0	1	1	1	0	0
2014	29	Gold Coast	Midfielder	735.645	735.645	0	0	0	0	0	60	3	2017	A	60	3	2017	A	40	20	0	20	0	A	20	20	A	0	NP	0	0	0	1	2	2	0	0	0	0	2	0	0	0	0	1	1	1	0	0
2014	30	Collingwood	Defender	751.229	751.229	0	0	0	0	0	51	3	2017	A	51	3	2017	A	29	22	0	22	0	A	22	22	A	0	NP	0	0	0	1	0	0	0	0	0	0	0	0	0	0	0	1	1	1	0	0
2014	31	Hawthorn	Midfielder	288.551	288.551	1	1	1	0	0	32	3	2017	A	32	3	2017	A	14	18	0	18	0	A	18	18	A	0	NP	0	0	0	1	0	0	0	0	0	0	0	0	0	0	1	1	0	0	1	1
2014	32	West Coast	Forward	10.4842	10.4842	0	0	0	0	0	1	3	2017	D	1	3	2017	D	1	0	0	0	0	A	0	0	D	0	NP	1	1	1	1	0	0	0	0	0	0	0	0	0	0	0	1	1	1	0	0
2014	33	Richmond	Midfielder	231.978	231.978	0	0	0	0	0	28	3	2017	A	28	3	2017	A	19	9	0	9	0	A	9	9	A	0	NP	0	0	0	1	0	0	0	0	0	0	0	0	0	0	0	1	1	1	0	0
2014	34	Fremantle	Midfielder	442.242	442.242	0	0	0	0	0	33	3	2017	A	33	3	2017	A	16	17	0	17	0	A	17	17	A	0	NP	0	0	0	1	8	8	5	0	5	0	3	5	5	0	0	1	1	1	0	0
2014	35	Adelaide	Midfielder	0	0	0	1	1	0	0	0	3	2017	A	0	3	2017	A	0	0	0	0	0	A	0	0	A	0	NP	0	0	0	1	0	0	0	0	0	0	0	0	0	0	1	1	0	0	1	1
2014	36	North Melbourne	Defender	57.1986	57.1986	0	0	0	0	0	7	3	2017	A	7	3	2017	A	0	7	0	7	0	A	7	7	A	0	NP	0	0	0	1	0	0	0	0	0	0	0	0	0	0	0	1	1	1	0	0
2014	37	Sydney	Forward	74.8531	74.8531	1	1	3	0	0	7	3	2017	A	7	3	2017	A	6	1	0	1	0	A	1	1	A	0	NP	0	0	0	1	0	0	0	0	0	0	0	0	0	0	3	0	0	1	0	1
2014	38	Sydney	Midfielder	3.07899	3.07899	0	0	0	0	0	1	2	2016	D	1	2	2016	D	1	0	0	0	0	D	0	0	AD	0	NP	1	1	1	0	0	0	0	0	0	0	0	0	0	0	0	1	1	1	0	0
2014	39	Western Bulldogs	Midfielder	0	0	0	1	1	0	0	0	3	2017	D	0	3	2017	D	0	0	0	0	0	A	0	0	D	0	NP	1	1	1	1	0	0	0	0	0	0	0	0	0	0	1	1	0	0	1	1
2014	40	Melbourne	Forward	399.013	399.013	0	1	2	0	0	34	3	2017	A	34	3	2017	A	15	19	0	19	0	A	19	19	A	0	NP	0	0	0	1	0	0	0	0	0	0	0	0	0	0	2	0	1	0	1	0
2014	41	St Kilda	Forward	328.771	328.771	0	0	0	0	0	39	3	2017	A	39	3	2017	A	27	12	0	12	0	A	12	12	A	0	NP	0	0	0	1	0	0	0	0	0	0	0	0	0	0	0	1	1	1	0	0
2014	42	Melbourne	Midfielder	322.345	322.345	0	0	0	0	0	36	3	2017	A	36	3	2017	A	27	9	0	9	0	A	9	9	A	0	NP	0	0	0	1	0	0	0	0	0	0	0	0	0	0	0	1	1	1	0	0
2014	43	Adelaide	Forward	338.661	338.661	0	1	2	0	0	33	3	2017	A	33	3	2017	A	21	12	0	12	0	A	12	12	A	0	NP	0	0	0	1	0	0	0	0	0	0	0	0	0	0	2	0	1	0	1	0
2014	44	Brisbane Lions	Defender	119.928	119.928	0	0	0	0	0	18	3	2017	A	18	3	2017	A	17	1	0	1	0	A	1	1	A	0	NP	0	0	0	1	0	0	0	0	0	0	0	0	0	0	0	1	1	1	0	0
2014	45	Western Bulldogs	Midfielder	312.358	312.358	0	0	0	0	0	30	3	2017	A	30	3	2017	A	14	16	0	16	0	A	16	16	A	0	NP	0	0	0	1	0	0	0	0	0	0	0	0	0	0	0	1	1	1	0	0
2014	46	Western Bulldogs	Midfielder	587.02	587.02	1	1	1	0	0	49	3	2017	A	49	3	2017	A	29	20	0	20	0	A	20	20	A	0	NP	0	0	0	1	1	1	1	0	1	0	0	1	1	0	1	1	0	0	1	1
2014	47	Geelong	Forward	332.643	332.643	1	1	3	0	0	29	3	2017	A	29	3	2017	A	29	0	0	0	0	A	0	0	A	0	NP	0	0	0	1	0	0	0	0	0	0	0	0	0	0	3	0	0	1	0	1
2014	48	Collingwood	Midfielder	3.40137	3.40137	0	0	0	0	0	2	2	2016	D	2	2	2016	D	2	0	0	0	0	D	0	0	AD	0	NP	1	1	1	0	0	0	0	0	0	0	0	0	0	0	0	1	1	1	0	0
2014	49	Hawthorn	Defender	14.6124	14.6124	0	1	1	0	0	4	3	2017	A	4	3	2017	A	0	4	0	4	0	A	4	4	A	0	NP	0	0	0	1	0	0	0	0	0	0	0	0	0	0	1	1	0	0	1	1
2014	50	Hawthorn	Ruck	10.5265	10.5265	0	1	1	0	0	3	3	2017	A	3	3	2017	A	3	0	0	0	0	A	0	0	A	0	NP	0	0	0	1	0	0	0	0	0	0	0	0	0	0	1	1	0	0	1	1
2014	51	West Coast	Defender	311.141	311.141	0	0	0	0	0	32	3	2017	A	32	3	2017	A	19	13	0	13	0	A	13	13	A	0	NP	0	0	0	1	0	0	0	0	0	0	0	0	0	0	0	1	1	1	0	0
2014	52	Richmond	Forward	26.0325	26.0325	0	0	0	0	0	5	3	2017	A	5	3	2017	A	5	0	0	0	0	A	0	0	A	0	NP	0	0	0	1	0	0	0	0	0	0	0	0	0	0	0	1	1	1	0	0
2014	53	Melbourne	Defender	415.361	415.361	1	1	2	0	0	37	3	2017	A	37	3	2017	A	17	20	0	20	0	A	20	20	A	0	NP	0	0	0	1	4	4	4	0	4	0	0	4	4	0	2	0	1	0	1	0
2014	54	Fremantle	Midfielder	245.367	245.367	0	0	0	0	0	25	3	2017	A	25	3	2017	A	15	10	0	10	0	A	10	10	A	0	NP	0	0	0	1	0	0	0	0	0	0	0	0	0	0	0	1	1	1	0	0
2014	55	Geelong	Midfielder	0	0	0	0	0	0	0	0	3	2017	D	0	1	2015	A	0	0	0	0	0	NL	0	0	D	0	NP	1	0	1	0	0	0	0	0	0	0	0	0	0	0	0	1	1	1	0	0
2014	56	Port Adelaide	Defender	81.3191	81.3191	0	0	0	0	0	9	3	2017	A	9	3	2017	A	6	3	0	3	0	A	3	3	A	0	NP	0	0	0	1	0	0	0	0	0	0	0	0	0	0	0	1	1	1	0	0
2014	58	Adelaide	Defender	0	0	0	0	0	0	0	0	3	2017	A	0	3	2017	A	0	0	0	0	0	A	0	0	A	0	NP	0	0	0	1	0	0	0	0	0	0	0	0	0	0	0	1	1	1	0	0
2014	59	Geelong	Midfielder	10.1286	10.1286	0	1	2	0	0	1	3	2017	A	1	3	2017	A	0	1	0	1	0	A	1	1	A	0	NP	0	0	0	1	0	0	0	0	0	0	0	0	0	0	2	0	1	0	1	0
2014	60	Carlton	Defender	42.6132	42.6132	1	1	1	0	0	7	2	2016	D	7	2	2016	D	7	0	0	0	0	D	0	0	AD	0	NP	1	1	1	0	0	0	0	0	0	0	0	0	0	0	1	1	0	0	1	1
2014	61	Brisbane Lions	Defender	492.152	492.152	0	0	0	0	0	58	3	2017	A	58	3	2017	A	36	22	0	22	0	A	22	22	A	0	NP	0	0	0	1	0	0	0	0	0	0	0	0	0	0	0	1	1	1	0	0
2014	62	Western Bulldogs	Defender	212.512	212.512	0	1	1	0	0	26	3	2017	A	26	3	2017	A	7	19	0	19	0	A	19	19	A	0	NP	0	0	0	1	0	0	0	0	0	0	0	0	0	0	1	1	0	0	1	1
2014	63	Carlton	Forward	0	0	0	0	0	0	0	0	2	2016	D	0	2	2016	D	0	0	0	0	0	D	0	0	AD	0	NP	1	1	1	0	0	0	0	0	0	0	0	0	0	0	0	1	1	1	0	0
2014	65	Brisbane Lions	Midfielder	0	0	0	0	0	0	0	0	2	2016	D	0	2	2016	D	0	0	0	0	0	D	0	0	AD	0	NP	1	1	1	0	0	0	0	0	0	0	0	0	0	0	0	1	1	1	0	0
2014	66	West Coast	Midfielder	0	0	0	0	0	0	0	0	2	2016	R	0	2	2016	R	0	0	0	0	0	R	0	0	AR	0	NP	1	1	1	0	0	0	0	0	0	0	0	0	0	0	0	1	1	1	0	0
2014	67	Richmond	Forward	223.574	223.574	0	1	1	0	0	20	3	2017	A	20	3	2017	A	0	20	0	20	0	A	20	20	A	0	NP	0	0	0	1	0	0	0	0	0	0	0	0	0	0	1	1	0	0	1	1
2014	68	Fremantle	Midfielder	28.0084	28.0084	0	1	1	0	0	4	3	2017	D	4	3	2017	D	0	4	0	4	0	A	4	4	D	0	NP	1	1	1	1	0	0	0	0	0	0	0	0	0	0	1	1	0	0	1	1
2014	69	Port Adelaide	Defender	105.55	105.55	0	0	0	0	0	13	3	2017	A	13	3	2017	A	11	2	0	2	0	A	2	2	A	0	NP	0	0	0	1	0	0	0	0	0	0	0	0	0	0	0	1	1	1	0	0
2014	70	Sydney	Midfielder	0	0	0	0	0	0	0	0	2	2016	D	0	2	2016	D	0	0	0	0	0	D	0	0	AD	0	NP	1	1	1	0	0	0	0	0	0	0	0	0	0	0	0	1	1	1	0	0
2014	73	Brisbane Lions	Defender	14.1338	14.1338	0	0	0	0	0	3	2	2016	R	3	2	2016	R	3	0	0	0	0	R	0	0	AR	0	NP	1	1	1	0	0	0	0	0	0	0	0	0	0	0	0	1	1	1	0	0
2015	1	Carlton	Defender	446.645	446.645	0	0	0	0	0	42	2	2017	A	42	2	2017	A	42	0	0	0	0	A	0	0	NP	0	NP	0	0	0	0	0	0	0	0	0	0	0	0	0	0	0	1	1	1	0	0
2015	2	Brisbane Lions	Forward	158.34	158.34	0	0	0	0	0	27	2	2017	A	27	2	2017	A	27	0	0	0	0	A	0	0	NP	0	NP	0	0	0	0	0	0	0	0	0	0	0	0	0	0	0	1	1	1	0	0
2015	3	Sydney	Defender	631.53	631.53	0	0	0	0	0	42	2	2017	A	42	2	2017	A	42	0	0	0	0	A	0	0	NP	0	NP	0	0	0	0	0	0	0	0	0	0	0	0	0	0	0	1	1	1	0	0
2015	4	Melbourne	Midfielder	487.204	487.204	1	1	1	0	0	35	2	2017	A	35	2	2017	A	35	0	0	0	0	A	0	0	NP	0	NP	0	0	0	0	15	15	0	0	0	0	15	0	0	0	1	1	0	0	1	1
2015	5	Essendon	Midfielder	464.796	464.796	0	0	0	0	0	39	2	2017	A	39	2	2017	A	39	0	0	0	0	A	0	0	NP	0	NP	0	0	0	0	0	0	0	0	0	0	0	0	0	0	0	1	1	1	0	0
2015	6	Essendon	Defender	33.1387	33.1387	1	1	1	0	0	5	2	2017	A	5	2	2017	A	5	0	0	0	0	A	0	0	NP	0	NP	0	0	0	0	0	0	0	0	0	0	0	0	0	0	1	1	0	0	1	1
2015	7	Greater Western Sydney	Midfielder	199.146	199.146	0	0	0	0	0	18	2	2017	A	18	2	2017	A	18	0	0	0	0	A	0	0	NP	0	NP	0	0	0	0	0	0	0	0	0	0	0	0	0	0	0	1	1	1	0	0
2015	8	Gold Coast	Forward	274.943	274.943	0	1	1	0	0	30	2	2017	A	30	2	2017	A	30	0	0	0	0	A	0	0	NP	0	NP	0	0	0	0	0	0	0	0	0	0	0	0	0	0	1	1	0	0	1	1
2015	9	Melbourne	Forward	37.4407	37.4407	1	1	2	0	0	10	2	2017	A	10	2	2017	A	10	0	0	0	0	A	0	0	NP	0	NP	0	0	0	0	0	0	0	0	0	0	0	0	0	0	2	0	1	0	1	0
2015	10	Carlton	Forward	20.0896	20.0896	1	1	4	0	0	2	2	2017	A	2	2	2017	A	2	0	0	0	0	A	0	0	NP	0	NP	0	0	0	0	0	0	0	0	0	0	0	0	0	0	3	0	0	1	0	1
2015	11	Adelaide	Midfielder	259.973	259.973	1	1	1	0	0	24	2	2017	A	24	2	2017	A	24	0	0	0	0	A	0	0	NP	0	NP	0	0	0	0	0	0	0	0	0	0	0	0	0	0	1	1	0	0	1	1
2015	12	Carlton	Forward	327.896	327.896	1	1	1	0	0	27	2	2017	A	27	2	2017	A	27	0	0	0	0	A	0	0	NP	0	NP	0	0	0	0	0	0	0	0	0	0	0	0	0	0	1	1	0	0	1	1
2015	13	Greater Western Sydney	Midfielder	192.395	192.395	0	0	0	0	0	19	2	2017	A	19	2	2017	A	19	0	0	0	0	A	0	0	NP	0	NP	0	0	0	0	0	0	0	0	0	0	0	0	0	0	0	1	1	1	0	0
2015	14	Brisbane Lions	Forward	241.957	241.957	0	0	0	0	0	30	2	2017	A	30	2	2017	A	30	0	0	0	0	A	0	0	NP	0	NP	0	0	0	0	2	2	0	0	0	0	2	0	0	0	0	1	1	1	0	0
2015	15	Richmond	Forward	347.927	347.927	0	0	0	0	0	40	2	2017	A	40	2	2017	A	40	0	0	0	0	A	0	0	NP	0	NP	0	0	0	0	0	0	0	0	0	0	0	0	0	0	0	1	1	1	0	0
2015	16	Greater Western Sydney	Defender	117.2	117.2	0	0	0	0	0	13	2	2017	A	13	2	2017	A	13	0	0	0	0	A	0	0	NP	0	NP	0	0	0	0	0	0	0	0	0	0	0	0	0	0	0	1	1	1	0	0
2015	17	Adelaide	Defender	0	0	0	0	0	0	0	0	2	2017	A	0	2	2017	A	0	0	0	0	0	A	0	0	NP	0	NP	0	0	0	0	0	0	0	0	0	0	0	0	0	0	0	1	1	1	0	0
2015	18	St Kilda	Forward	517.584	517.584	1	1	2	0	0	40	2	2017	A	40	2	2017	A	40	0	0	0	0	A	0	0	NP	0	NP	0	0	0	0	1	1	0	0	0	0	1	0	0	0	2	0	1	0	1	0
2015	19	Hawthorn	Defender	384.939	384.939	1	1	1	0	0	23	2	2017	A	23	2	2017	A	23	0	0	0	0	A	0	0	NP	0	NP	0	0	0	0	2	2	0	0	0	0	2	0	0	0	1	1	0	0	1	1
2015	20	Gold Coast	Midfielder	181.751	181.751	1	1	1	0	0	15	2	2017	A	15	2	2017	A	15	0	0	0	0	A	0	0	NP	0	NP	0	0	0	0	1	1	0	0	0	0	1	0	0	0	1	1	0	0	1	1
2015	21	North Melbourne	Defender	0.310573	0.310573	1	1	2	0	0	1	2	2017	A	1	2	2017	A	1	0	0	0	0	A	0	0	NP	0	NP	0	0	0	0	0	0	0	0	0	0	0	0	0	0	2	0	1	0	1	0
2015	22	Hawthorn	Midfielder	29.8339	29.8339	0	0	0	0	0	2	2	2017	A	2	2	2017	A	2	0	0	0	0	A	0	0	NP	0	NP	0	0	0	0	0	0	0	0	0	0	0	0	0	0	0	1	1	1	0	0
2015	23	Carlton	Midfielder	119.653	119.653	1	1	2	0	0	11	2	2017	A	11	2	2017	A	11	0	0	0	0	A	0	0	NP	0	NP	0	0	0	0	0	0	0	0	0	0	0	0	0	0	2	0	1	0	1	0
2015	24	Brisbane Lions	Forward	212.723	212.723	0	0	0	0	0	26	2	2017	A	26	2	2017	A	26	0	0	0	0	A	0	0	NP	0	NP	0	0	0	0	0	0	0	0	0	0	0	0	0	0	0	1	1	1	0	0
2015	25	Western Bulldogs	Forward	170.392	170.392	0	1	1	0	0	20	2	2017	A	20	2	2017	A	20	0	0	0	0	A	0	0	NP	0	NP	0	0	0	0	0	0	0	0	0	0	0	0	0	0	1	1	0	0	1	1
2015	26	Western Bulldogs	Defender	5.29541	5.29541	1	1	2	0	0	1	2	2017	A	1	2	2017	A	1	0	0	0	0	A	0	0	NP	0	NP	0	0	0	0	0	0	0	0	0	0	0	0	0	0	2	0	1	0	1	0
2015	27	Fremantle	Midfielder	351.397	351.397	0	1	1	0	0	31	2	2017	A	31	2	2017	A	31	0	0	0	0	A	0	0	NP	0	NP	0	0	0	0	0	0	0	0	0	0	0	0	0	0	1	1	0	0	1	1
2015	28	West Coast	Forward	41.9087	41.9087	1	1	2	0	0	5	2	2017	A	5	2	2017	A	5	0	0	0	0	A	0	0	NP	0	NP	0	0	0	0	0	0	0	0	0	0	0	0	0	0	2	0	1	0	1	0
2015	29	Essendon	Defender	0	0	0	1	1	0	0	0	2	2017	D	0	2	2017	D	0	0	0	0	0	D	0	0	NP	0	NP	1	1	1	0	0	0	0	0	0	0	0	0	0	0	1	1	0	0	1	1
2015	30	Essendon	Defender	25.9565	25.9565	1	1	1	0	0	3	2	2017	A	3	2	2017	A	3	0	0	0	0	A	0	0	NP	0	NP	0	0	0	0	0	0	0	0	0	0	0	0	0	0	1	1	0	0	1	1
2015	31	North Melbourne	Defender	223.246	223.246	1	1	2	0	0	21	2	2017	A	21	2	2017	A	21	0	0	0	0	A	0	0	NP	0	NP	0	0	0	0	0	0	0	0	0	0	0	0	0	0	2	0	1	0	1	0
2015	32	Collingwood	Midfielder	0	0	1	1	1	0	0	0	2	2017	A	0	2	2017	A	0	0	0	0	0	A	0	0	NP	0	NP	0	0	0	0	0	0	0	0	0	0	0	0	0	0	1	1	0	0	1	1
2015	33	North Melbourne	Defender	27.9887	27.9887	1	1	5	0	0	4	2	2017	A	4	2	2017	A	4	0	0	0	0	A	0	0	NP	0	NP	0	0	0	0	0	0	0	0	0	0	0	0	0	0	3	0	0	1	0	1
2015	34	Gold Coast	Midfielder	55.6747	55.6747	1	1	4	0	0	8	2	2017	A	8	2	2017	A	8	0	0	0	0	A	0	0	NP	0	NP	0	0	0	0	0	0	0	0	0	0	0	0	0	0	3	0	0	1	0	1
2015	35	Western Bulldogs	Defender	264.575	264.575	0	0	0	0	0	21	2	2017	A	21	2	2017	A	21	0	0	0	0	A	0	0	NP	0	NP	0	0	0	0	2	2	0	0	0	0	2	0	0	0	0	1	1	1	0	0
2015	36	West Coast	Defender	36.7344	36.7344	1	1	3	0	0	6	2	2017	A	6	2	2017	A	6	0	0	0	0	A	0	0	NP	0	NP	0	0	0	0	0	0	0	0	0	0	0	0	0	0	3	0	0	1	0	1
2015	37	Port Adelaide	Defender	49.6039	49.6039	0	1	2	0	0	3	2	2017	A	3	2	2017	A	3	0	0	0	0	A	0	0	NP	0	NP	0	0	0	0	0	0	0	0	0	0	0	0	0	0	2	0	1	0	1	0
2015	38	Fremantle	Midfielder	36.6625	36.6625	1	1	4	0	0	4	2	2017	A	4	2	2017	A	4	0	0	0	0	A	0	0	NP	0	NP	0	0	0	0	0	0	0	0	0	0	0	0	0	0	3	0	0	1	0	1
2015	39	Brisbane Lions	Midfielder	335.725	335.725	0	0	0	0	0	24	2	2017	A	24	2	2017	A	24	0	0	0	0	A	0	0	NP	0	NP	0	0	0	0	0	0	0	0	0	0	0	0	0	0	0	1	1	1	0	0
2015	40	St Kilda	Defender	50.673	50.673	0	1	2	0	0	4	2	2017	A	4	2	2017	A	4	0	0	0	0	A	0	0	NP	0	NP	0	0	0	0	0	0	0	0	0	0	0	0	0	0	2	0	1	0	1	0
2015	41	Greater Western Sydney	Forward	0	0	0	1	1	0	0	0	2	2017	A	0	2	2017	A	0	0	0	0	0	A	0	0	NP	0	NP	0	0	0	0	0	0	0	0	0	0	0	0	0	0	1	1	0	0	1	1
2015	42	Melbourne	Ruck	0	0	0	0	0	0	0	0	2	2017	A	0	2	2017	A	0	0	0	0	0	A	0	0	NP	0	NP	0	0	0	0	0	0	0	0	0	0	0	0	0	0	0	1	1	1	0	0
2015	43	North Melbourne	Forward	35.486	35.486	0	1	3	0	0	8	2	2017	D	8	2	2017	D	8	0	0	0	0	D	0	0	NP	0	NP	1	1	1	0	0	0	0	0	0	0	0	0	0	0	3	0	0	1	0	1
2015	44	Hawthorn	Defender	204.1	204.1	1	1	2	0	0	20	2	2017	A	20	2	2017	A	20	0	0	0	0	A	0	0	NP	0	NP	0	0	0	0	0	0	0	0	0	0	0	0	0	0	2	0	1	0	1	0
2015	45	Port Adelaide	Forward	19.7985	19.7985	1	1	2	0	0	5	2	2017	A	5	2	2017	A	5	0	0	0	0	A	0	0	NP	0	NP	0	0	0	0	0	0	0	0	0	0	0	0	0	0	2	0	1	0	1	0
2015	46	Melbourne	Forward	0	0	0	1	1	0	0	0	2	2017	D	0	2	2017	D	0	0	0	0	0	D	0	0	NP	0	NP	1	1	1	0	0	0	0	0	0	0	0	0	0	0	1	1	0	0	1	1
2015	47	Brisbane Lions	Defender	1.02382	1.02382	0	0	0	0	0	1	2	2017	A	1	2	2017	A	1	0	0	0	0	A	0	0	NP	0	NP	0	0	0	0	0	0	0	0	0	0	0	0	0	0	0	1	1	1	0	0
2015	48	Western Bulldogs	Defender	242.936	242.936	0	0	0	0	0	18	2	2017	A	18	2	2017	A	18	0	0	0	0	A	0	0	NP	0	NP	0	0	0	0	0	0	0	0	0	0	0	0	0	0	0	1	1	1	0	0
2015	49	St Kilda	Defender	0	0	0	0	0	0	0	0	2	2017	A	0	2	2017	A	0	0	0	0	0	A	0	0	NP	0	NP	0	0	0	0	0	0	0	0	0	0	0	0	0	0	0	1	1	1	0	0
2015	50	Richmond	Defender	158.625	158.625	0	1	1	0	0	15	2	2017	A	15	2	2017	A	15	0	0	0	0	A	0	0	NP	0	NP	0	0	0	0	0	0	0	0	0	0	0	0	0	0	1	1	0	0	1	1
2015	51	Sydney	Midfielder	0	0	0	0	0	0	0	0	2	2017	D	0	2	2017	D	0	0	0	0	0	D	0	0	NP	0	NP	1	1	1	0	0	0	0	0	0	0	0	0	0	0	0	1	1	1	0	0
2015	52	Gold Coast	Defender	28.5786	28.5786	0	1	1	0	0	5	2	2017	A	5	2	2017	A	5	0	0	0	0	A	0	0	NP	0	NP	0	0	0	0	0	0	0	0	0	0	0	0	0	0	1	1	0	0	1	1
2015	53	Carlton	Forward	215.945	215.945	1	1	4	0	0	28	2	2017	A	28	2	2017	A	28	0	0	0	0	A	0	0	NP	0	NP	0	0	0	0	0	0	0	0	0	0	0	0	0	0	3	0	0	1	0	1
2015	55	Fremantle	Defender	121.202	121.202	0	1	3	0	0	14	2	2017	D	14	2	2017	D	14	0	0	0	0	D	0	0	NP	0	NP	1	1	1	0	0	0	0	0	0	0	0	0	0	0	3	0	0	1	0	1
2015	56	Sydney	Midfielder	5.70658	5.70658	0	0	0	0	0	1	2	2017	A	1	2	2017	A	1	0	0	0	0	A	0	0	NP	0	NP	0	0	0	0	0	0	0	0	0	0	0	0	0	0	0	1	1	1	0	0
2015	57	West Coast	Forward	37.9978	37.9978	0	1	1	0	0	4	2	2017	A	4	2	2017	A	4	0	0	0	0	A	0	0	NP	0	NP	0	0	0	0	0	0	0	0	0	0	0	0	0	0	1	1	0	0	1	1
2015	58	Collingwood	Midfielder	297.055	297.055	0	1	1	0	0	24	2	2017	A	24	2	2017	A	24	0	0	0	0	A	0	0	NP	0	NP	0	0	0	0	0	0	0	0	0	0	0	0	0	0	1	1	0	0	1	1
2015	59	Geelong	Defender	0	0	0	0	0	0	0	0	2	2017	A	0	2	2017	A	0	0	0	0	0	A	0	0	NP	0	NP	0	0	0	0	0	0	0	0	0	0	0	0	0	0	0	1	1	1	0	0
2015	60	North Melbourne	Defender	116.178	116.178	0	1	1	0	0	12	2	2017	A	12	2	2017	A	12	0	0	0	0	A	0	0	NP	0	NP	0	0	0	0	0	0	0	0	0	0	0	0	0	0	1	1	0	0	1	1
2015	61	Fremantle	Forward	61.4365	61.4365	0	0	0	0	0	6	2	2017	R	6	2	2017	R	6	0	0	0	0	R	0	0	NP	0	NP	1	1	1	0	0	0	0	0	0	0	0	0	0	0	0	1	1	1	0	0
2015	62	West Coast	Forward	0	0	0	0	0	0	0	0	2	2017	A	0	2	2017	A	0	0	0	0	0	A	0	0	NP	0	NP	0	0	0	0	0	0	0	0	0	0	0	0	0	0	0	1	1	1	0	0
2015	63	Collingwood	Midfielder	82.3329	82.3329	1	1	3	0	0	6	2	2017	A	6	2	2017	A	6	0	0	0	0	A	0	0	NP	0	NP	0	0	0	0	0	0	0	0	0	0	0	0	0	0	3	0	0	1	0	1
2015	64	Essendon	Forward	0	0	0	1	1	0	0	0	2	2017	R	0	2	2017	R	0	0	0	0	0	R	0	0	NP	0	NP	1	1	1	0	0	0	0	0	0	0	0	0	0	0	1	1	0	0	1	1
2015	65	Collingwood	Forward	74.6965	74.6965	0	1	1	0	0	13	2	2017	A	13	2	2017	A	13	0	0	0	0	A	0	0	NP	0	NP	0	0	0	0	0	0	0	0	0	0	0	0	0	0	1	1	0	0	1	1
2015	67	Richmond	Defender	91.7484	91.7484	0	0	0	0	0	9	2	2017	A	9	2	2017	A	9	0	0	0	0	A	0	0	NP	0	NP	0	0	0	0	0	0	0	0	0	0	0	0	0	0	0	1	1	1	0	0
2015	69	Geelong	Forward	49.8905	49.8905	1	1	1	0	0	6	2	2017	A	6	2	2017	A	6	0	0	0	0	A	0	0	NP	0	NP	0	0	0	0	0	0	0	0	0	0	0	0	0	0	1	1	0	0	1	1
2015	70	Geelong	Defender	0	0	0	1	1	0	0	0	2	2017	A	0	2	2017	A	0	0	0	0	0	A	0	0	NP	0	NP	0	0	0	0	0	0	0	0	0	0	0	0	0	0	1	1	0	0	1	1
2016	1	Essendon	Defender	209.893	209.893	0	0	0	0	0	20	1	2017	A	20	1	2017	A	20	0	0	0	0	NP	0	0	NP	0	NP	0	0	0	0	0	0	0	0	0	0	0	0	0	0	0	1	1	1	0	0
2016	2	Greater Western Sydney	Midfielder	142.213	142.213	1	1	1	0	0	12	1	2017	A	12	1	2017	A	12	0	0	0	0	NP	0	0	NP	0	NP	0	0	0	0	0	0	0	0	0	0	0	0	0	0	1	1	0	0	1	1
2016	3	Brisbane Lions	Midfielder	169.804	169.804	1	1	2	0	0	18	1	2017	A	18	1	2017	A	18	0	0	0	0	NP	0	0	NP	0	NP	0	0	0	0	0	0	0	0	0	0	0	0	0	0	2	0	1	0	1	0
2016	4	Gold Coast	Midfielder	124.804	124.804	0	0	0	0	0	13	1	2017	A	13	1	2017	A	13	0	0	0	0	NP	0	0	NP	0	NP	0	0	0	0	0	0	0	0	0	0	0	0	0	0	0	1	1	1	0	0
2016	5	Greater Western Sydney	Midfielder	6.88017	6.88017	0	0	0	0	0	2	1	2017	A	2	1	2017	A	2	0	0	0	0	NP	0	0	NP	0	NP	0	0	0	0	0	0	0	0	0	0	0	0	0	0	0	1	1	1	0	0
2016	6	Carlton	Midfielder	184.399	184.399	0	0	0	0	0	20	1	2017	A	20	1	2017	A	20	0	0	0	0	NP	0	0	NP	0	NP	0	0	0	0	3	3	0	0	0	0	3	0	0	0	0	1	1	1	0	0
2016	7	Gold Coast	Defender	24.6248	24.6248	1	1	1	0	0	4	1	2017	A	4	1	2017	A	4	0	0	0	0	NP	0	0	NP	0	NP	0	0	0	0	0	0	0	0	0	0	0	0	0	0	1	1	0	0	1	1
2016	8	Fremantle	Defender	61.3765	61.3765	0	1	2	0	0	13	1	2017	A	13	1	2017	A	13	0	0	0	0	NP	0	0	NP	0	NP	0	0	0	0	0	0	0	0	0	0	0	0	0	0	2	0	1	0	1	0
2016	9	Gold Coast	Midfielder	21.5665	21.5665	0	1	1	0	0	3	1	2017	A	3	1	2017	A	3	0	0	0	0	NP	0	0	NP	0	NP	0	0	0	0	0	0	0	0	0	0	0	0	0	0	1	1	0	0	1	1
2016	10	Gold Coast	Midfielder	97.5136	97.5136	1	1	2	0	0	11	1	2017	A	11	1	2017	A	11	0	0	0	0	NP	0	0	NP	0	NP	0	0	0	0	0	0	0	0	0	0	0	0	0	0	2	0	1	0	1	0
2016	11	Sydney	Forward	80.1807	80.1807	1	1	1	0	0	9	1	2017	A	9	1	2017	A	9	0	0	0	0	NP	0	0	NP	0	NP	0	0	0	0	0	0	0	0	0	0	0	0	0	0	1	1	0	0	1	1
2016	12	North Melbourne	Midfielder	77.0848	77.0848	0	0	0	0	0	13	1	2017	A	13	1	2017	A	13	0	0	0	0	NP	0	0	NP	0	NP	0	0	0	0	0	0	0	0	0	0	0	0	0	0	0	1	1	1	0	0
2016	13	West Coast	Forward	0	0	0	0	0	0	0	0	1	2017	A	0	1	2017	A	0	0	0	0	0	NP	0	0	NP	0	NP	0	0	0	0	0	0	0	0	0	0	0	0	0	0	0	1	1	1	0	0
2016	14	Greater Western Sydney	Midfielder	65.1081	65.1081	0	0	0	0	0	8	1	2017	A	8	1	2017	A	8	0	0	0	0	NP	0	0	NP	0	NP	0	0	0	0	0	0	0	0	0	0	0	0	0	0	0	1	1	1	0	0
2016	15	Adelaide	Midfielder	9.06906	9.06906	0	0	0	0	0	1	1	2017	A	1	1	2017	A	1	0	0	0	0	NP	0	0	NP	0	NP	0	0	0	0	0	0	0	0	0	0	0	0	0	0	0	1	1	1	0	0
2016	16	Port Adelaide	Forward	12.9953	12.9953	1	1	2	0	0	2	1	2017	A	2	1	2017	A	2	0	0	0	0	NP	0	0	NP	0	NP	0	0	0	0	0	0	0	0	0	0	0	0	0	0	2	0	1	0	1	0
2016	17	Brisbane Lions	Midfielder	173.932	173.932	1	1	3	0	0	16	1	2017	A	16	1	2017	A	16	0	0	0	0	NP	0	0	NP	0	NP	0	0	0	0	0	0	0	0	0	0	0	0	0	0	3	0	0	1	0	1
2016	18	Port Adelaide	Midfielder	262.081	262.081	0	1	1	0	0	21	1	2017	A	21	1	2017	A	21	0	0	0	0	NP	0	0	NP	0	NP	0	0	0	0	1	1	0	0	0	0	1	0	0	0	1	1	0	0	1	1
2016	19	Western Bulldogs	Forward	8.78316	8.78316	0	0	0	0	0	2	1	2017	A	2	1	2017	A	2	0	0	0	0	NP	0	0	NP	0	NP	0	0	0	0	0	0	0	0	0	0	0	0	0	0	0	1	1	1	0	0
2016	20	Greater Western Sydney	Defender	0	0	0	0	0	0	0	0	1	2017	A	0	1	2017	A	0	0	0	0	0	NP	0	0	NP	0	NP	0	0	0	0	0	0	0	0	0	0	0	0	0	0	0	1	1	1	0	0
2016	21	Sydney	Forward	141.859	141.859	1	1	2	0	0	17	1	2017	A	17	1	2017	A	17	0	0	0	0	NP	0	0	NP	0	NP	0	0	0	0	0	0	0	0	0	0	0	0	0	0	2	0	1	0	1	0
2016	22	Essendon	Defender	0	0	0	0	0	0	0	0	1	2017	A	0	1	2017	A	0	0	0	0	0	NP	0	0	NP	0	NP	0	0	0	0	0	0	0	0	0	0	0	0	0	0	0	1	1	1	0	0
2016	23	Brisbane Lions	Defender	161.091	161.091	0	0	0	0	0	9	1	2017	A	9	1	2017	A	9	0	0	0	0	NP	0	0	NP	0	NP	0	0	0	0	0	0	0	0	0	0	0	0	0	0	0	1	1	1	0	0
2016	24	Brisbane Lions	Defender	61.0459	61.0459	0	1	2	0	0	8	1	2017	A	8	1	2017	A	8	0	0	0	0	NP	0	0	NP	0	NP	0	0	0	0	0	0	0	0	0	0	0	0	0	0	2	0	1	0	1	0
2016	25	St Kilda	Forward	22.9739	22.9739	1	1	2	0	0	4	1	2017	A	4	1	2017	A	4	0	0	0	0	NP	0	0	NP	0	NP	0	0	0	0	0	0	0	0	0	0	0	0	0	0	2	0	1	0	1	0
2016	26	Geelong	Midfielder	105.61	105.61	1	1	2	0	0	12	1	2017	A	12	1	2017	A	12	0	0	0	0	NP	0	0	NP	0	NP	0	0	0	0	0	0	0	0	0	0	0	0	0	0	2	0	1	0	1	0
2016	27	Carlton	Forward	123.111	123.111	0	0	0	0	0	17	1	2017	A	17	1	2017	A	17	0	0	0	0	NP	0	0	NP	0	NP	0	0	0	0	0	0	0	0	0	0	0	0	0	0	0	1	1	1	0	0
2016	28	Western Bulldogs	Midfielder	3.32902	3.32902	1	1	2	0	0	1	1	2017	A	1	1	2017	A	1	0	0	0	0	NP	0	0	NP	0	NP	0	0	0	0	0	0	0	0	0	0	0	0	0	0	2	0	1	0	1	0
2016	29	Richmond	Forward	33.4845	33.4845	0	0	0	0	0	6	1	2017	A	6	1	2017	A	6	0	0	0	0	NP	0	0	NP	0	NP	0	0	0	0	0	0	0	0	0	0	0	0	0	0	0	1	1	1	0	0
2016	30	Collingwood	Defender	0	0	0	0	0	0	0	0	1	2017	A	0	1	2017	A	0	0	0	0	0	NP	0	0	NP	0	NP	0	0	0	0	0	0	0	0	0	0	0	0	0	0	0	1	1	1	0	0
2016	31	Essendon	Forward	29.5454	29.5454	1	1	1	0	0	2	1	2017	A	2	1	2017	A	2	0	0	0	0	NP	0	0	NP	0	NP	0	0	0	0	0	0	0	0	0	0	0	0	0	0	1	1	0	0	1	1
2016	32	Port Adelaide	Midfielder	7.07425	7.07425	0	1	2	0	0	3	1	2017	A	3	1	2017	A	3	0	0	0	0	NP	0	0	NP	0	NP	0	0	0	0	0	0	0	0	0	0	0	0	0	0	2	0	1	0	1	0
2016	33	Port Adelaide	Midfielder	0	0	1	1	5	0	0	0	1	2017	A	0	1	2017	A	0	0	0	0	0	NP	0	0	NP	0	NP	0	0	0	0	0	0	0	0	0	0	0	0	0	0	3	0	0	1	0	1
2016	34	North Melbourne	Defender	0	0	0	0	0	0	0	0	1	2017	A	0	1	2017	A	0	0	0	0	0	NP	0	0	NP	0	NP	0	0	0	0	0	0	0	0	0	0	0	0	0	0	0	1	1	1	0	0
2016	35	Collingwood	Midfielder	28.6911	28.6911	0	0	0	0	0	5	1	2017	A	5	1	2017	A	5	0	0	0	0	NP	0	0	NP	0	NP	0	0	0	0	0	0	0	0	0	0	0	0	0	0	0	1	1	1	0	0
2016	36	North Melbourne	Midfielder	12.1393	12.1393	0	0	0	0	0	2	1	2017	A	2	1	2017	A	2	0	0	0	0	NP	0	0	NP	0	NP	0	0	0	0	0	0	0	0	0	0	0	0	0	0	0	1	1	1	0	0
2016	37	West Coast	Defender	0	0	0	0	0	0	0	0	1	2017	A	0	1	2017	A	0	0	0	0	0	NP	0	0	NP	0	NP	0	0	0	0	0	0	0	0	0	0	0	0	0	0	0	1	1	1	0	0
2016	38	Fremantle	Ruck	69.227	69.227	1	1	5	0	0	8	1	2017	A	8	1	2017	A	8	0	0	0	0	NP	0	0	NP	0	NP	0	0	0	0	0	0	0	0	0	0	0	0	0	0	3	0	0	1	0	1
2016	39	St Kilda	Forward	2.01341	2.01341	0	1	2	0	0	1	1	2017	A	1	1	2017	A	1	0	0	0	0	NP	0	0	NP	0	NP	0	0	0	0	0	0	0	0	0	0	0	0	0	0	2	0	1	0	1	0
2016	40	Geelong	Defender	228.786	228.786	0	0	0	0	0	18	1	2017	A	18	1	2017	A	18	0	0	0	0	NP	0	0	NP	0	NP	0	0	0	0	0	0	0	0	0	0	0	0	0	0	0	1	1	1	0	0
2016	41	Fremantle	Defender	64.5005	64.5005	0	1	1	0	0	10	1	2017	A	10	1	2017	A	10	0	0	0	0	NP	0	0	NP	0	NP	0	0	0	0	0	0	0	0	0	0	0	0	0	0	1	1	0	0	1	1
2016	42	Essendon	Midfielder	0	0	0	0	0	0	0	0	1	2017	A	0	1	2017	A	0	0	0	0	0	NP	0	0	NP	0	NP	0	0	0	0	0	0	0	0	0	0	0	0	0	0	0	1	1	1	0	0
2016	43	Geelong	Ruck	0	0	1	1	1	0	0	0	1	2017	A	0	1	2017	A	0	0	0	0	0	NP	0	0	NP	0	NP	0	0	0	0	0	0	0	0	0	0	0	0	0	0	1	1	0	0	1	1
2016	44	Adelaide	Midfielder	0	0	1	1	4	0	0	0	1	2017	A	0	1	2017	A	0	0	0	0	0	NP	0	0	NP	0	NP	0	0	0	0	0	0	0	0	0	0	0	0	0	0	3	0	0	1	0	1
2016	45	Sydney	Defender	0	0	1	1	2	0	0	0	1	2017	A	0	1	2017	A	0	0	0	0	0	NP	0	0	NP	0	NP	0	0	0	0	0	0	0	0	0	0	0	0	0	0	2	0	1	0	1	0
2016	46	Melbourne	Midfielder	204.464	204.464	1	1	1	0	0	20	1	2017	A	20	1	2017	A	20	0	0	0	0	NP	0	0	NP	0	NP	0	0	0	0	0	0	0	0	0	0	0	0	0	0	1	1	0	0	1	1
2016	47	Carlton	Defender	47.873	47.873	1	1	2	0	0	8	1	2017	A	8	1	2017	A	8	0	0	0	0	NP	0	0	NP	0	NP	0	0	0	0	0	0	0	0	0	0	0	0	0	0	2	0	1	0	1	0
2016	48	Sydney	Ruck	0	0	0	1	1	0	0	0	1	2017	A	0	1	2017	A	0	0	0	0	0	NP	0	0	NP	0	NP	0	0	0	0	0	0	0	0	0	0	0	0	0	0	1	1	0	0	1	1
2016	49	Western Bulldogs	Defender	38.6263	38.6263	1	1	1	0	0	7	1	2017	A	7	1	2017	A	7	0	0	0	0	NP	0	0	NP	0	NP	0	0	0	0	0	0	0	0	0	0	0	0	0	0	1	1	0	0	1	1
2016	50	Collingwood	Forward	1.14736	1.14736	1	1	4	0	0	1	1	2017	A	1	1	2017	A	1	0	0	0	0	NP	0	0	NP	0	NP	0	0	0	0	0	0	0	0	0	0	0	0	0	0	3	0	0	1	0	1
2016	51	Adelaide	Forward	0	0	0	0	0	0	0	0	1	2017	A	0	1	2017	A	0	0	0	0	0	NP	0	0	NP	0	NP	0	0	0	0	0	0	0	0	0	0	0	0	0	0	0	1	1	1	0	0
2016	52	West Coast	Forward	0	0	1	1	3	0	0	0	1	2017	A	0	1	2017	A	0	0	0	0	0	NP	0	0	NP	0	NP	0	0	0	0	0	0	0	0	0	0	0	0	0	0	3	0	0	1	0	1
2016	53	Richmond	Midfielder	27.8067	27.8067	0	1	1	0	0	2	1	2017	A	2	1	2017	A	2	0	0	0	0	NP	0	0	NP	0	NP	0	0	0	0	0	0	0	0	0	0	0	0	0	0	1	1	0	0	1	1
2016	54	Greater Western Sydney	Forward	0	0	0	1	1	0	0	0	1	2017	A	0	1	2017	A	0	0	0	0	0	NP	0	0	NP	0	NP	0	0	0	0	0	0	0	0	0	0	0	0	0	0	1	1	0	0	1	1
2016	55	Brisbane Lions	Midfielder	58.6175	58.6175	0	0	0	0	0	5	1	2017	A	5	1	2017	A	5	0	0	0	0	NP	0	0	NP	0	NP	0	0	0	0	0	0	0	0	0	0	0	0	0	0	0	1	1	1	0	0
2016	56	St Kilda	Midfielder	0	0	0	1	2	0	0	0	1	2017	A	0	1	2017	A	0	0	0	0	0	NP	0	0	NP	0	NP	0	0	0	0	0	0	0	0	0	0	0	0	0	0	2	0	1	0	1	0
2016	57	Collingwood	Midfielder	12.1018	12.1018	1	1	4	0	0	2	1	2017	A	2	1	2017	A	2	0	0	0	0	NP	0	0	NP	0	NP	0	0	0	0	0	0	0	0	0	0	0	0	0	0	3	0	0	1	0	1
2016	59	Carlton	Midfielder	0.287135	0.287135	1	1	6	0	0	1	1	2017	A	1	1	2017	A	1	0	0	0	0	NP	0	0	NP	0	NP	0	0	0	0	0	0	0	0	0	0	0	0	0	0	3	0	0	1	0	1
2016	60	Geelong	Midfielder	0	0	0	1	1	0	0	0	1	2017	A	0	1	2017	A	0	0	0	0	0	NP	0	0	NP	0	NP	0	0	0	0	0	0	0	0	0	0	0	0	0	0	1	1	0	0	1	1
2016	61	Carlton	Defender	167.725	167.725	0	1	2	0	0	15	1	2017	A	15	1	2017	A	15	0	0	0	0	NP	0	0	NP	0	NP	0	0	0	0	0	0	0	0	0	0	0	0	0	0	2	0	1	0	1	0
2016	62	Adelaide	Midfielder	0	0	0	1	2	0	0	0	1	2017	A	0	1	2017	A	0	0	0	0	0	NP	0	0	NP	0	NP	0	0	0	0	0	0	0	0	0	0	0	0	0	0	2	0	1	0	1	0
2016	63	Essendon	Midfielder	0	0	0	1	2	0	0	0	1	2017	A	0	1	2017	A	0	0	0	0	0	NP	0	0	NP	0	NP	0	0	0	0	0	0	0	0	0	0	0	0	0	0	2	0	1	0	1	0
2016	64	Melbourne	Midfielder	0	0	1	1	2	0	0	0	1	2017	A	0	1	2017	A	0	0	0	0	0	NP	0	0	NP	0	NP	0	0	0	0	0	0	0	0	0	0	0	0	0	0	2	0	1	0	1	0
2016	65	Carlton	Forward	0	0	0	1	2	0	0	0	1	2017	A	0	1	2017	A	0	0	0	0	0	NP	0	0	NP	0	NP	0	0	0	0	0	0	0	0	0	0	0	0	0	0	2	0	1	0	1	0
2016	66	Fremantle	Defender	156.06	156.06	0	0	0	0	0	11	1	2017	A	11	1	2017	A	11	0	0	0	0	NP	0	0	NP	0	NP	0	0	0	0	2	2	0	0	0	0	2	0	0	0	0	1	1	1	0	0
2016	67	Gold Coast	Forward	19.1535	19.1535	0	0	0	0	0	4	1	2017	A	4	1	2017	A	4	0	0	0	0	NP	0	0	NP	0	NP	0	0	0	0	0	0	0	0	0	0	0	0	0	0	0	1	1	1	0	0
2016	68	Geelong	Forward	0	0	1	1	2	0	0	0	1	2017	A	0	1	2017	A	0	0	0	0	0	NP	0	0	NP	0	NP	0	0	0	0	0	0	0	0	0	0	0	0	0	0	2	0	1	0	1	0
2016	69	Geelong	Ruck	0	0	0	0	0	0	0	0	1	2017	A	0	1	2017	A	0	0	0	0	0	NP	0	0	NP	0	NP	0	0	0	0	0	0	0	0	0	0	0	0	0	0	0	1	1	1	0	0
2016	70	Western Bulldogs	Forward	0	0	0	1	1	0	0	0	1	2017	A	0	1	2017	A	0	0	0	0	0	NP	0	0	NP	0	NP	0	0	0	0	0	0	0	0	0	0	0	0	0	0	1	1	0	0	1	1
2016	71	Brisbane Lions	Midfielder	0	0	0	1	2	0	0	0	1	2017	A	0	1	2017	A	0	0	0	0	0	NP	0	0	NP	0	NP	0	0	0	0	0	0	0	0	0	0	0	0	0	0	2	0	1	0	1	0
2016	72	Richmond	Defender	0	0	0	1	1	0	0	0	1	2017	A	0	1	2017	A	0	0	0	0	0	NP	0	0	NP	0	NP	0	0	0	0	0	0	0	0	0	0	0	0	0	0	1	1	0	0	1	1
2016	73	North Melbourne	Forward	1.53414	1.53414	0	1	1	0	0	2	1	2017	A	2	1	2017	A	2	0	0	0	0	NP	0	0	NP	0	NP	0	0	0	0	0	0	0	0	0	0	0	0	0	0	1	1	0	0	1	1
[truncated: 2 more columns]
